# Supplementary material for: Communally Nesting Migratory Birds Create Ecological Hot-Spots in Tropical Australia
Source: PLoS One. 2016 Oct 5;11(10):e0162651. doi: 10.1371/journal.pone.0162651 (PMC5051721; doi:10.1371/journal.pone.0162651)
Supplement: S1 File — Caption: Raw camera trap data used in the analyses for this study. (XLSX) [file pone.0162651.s001.xlsx]

## Sheet: Camera trap_analyses.csv
Season	Tree type	Month	Date	Tree	Nests in tree	# photos	Mammals	Mammals/photo	Birds	Birds/photo
Bird season	BNT	January	2011-01-14	BNT Pig	812	54	6	0.111111	198	3.66667
Bird season	BNT	January	2011-01-13	BNT Pig	812	100	9	0.09	245	2.45
Bird season	BNT	January	2011-01-12	BNT Pig	812	94	6	0.0638298	175	1.8617
Bird season	BNT	January	2011-01-11	BNT Pig	812	38	7	0.184211	57	1.5
Bird season	BNT	January	2011-01-10	BNT Pig	812	97	12	0.123711	283	2.91753
Bird season	BNT	January	2011-01-06	BNT Ent	815	15	7	0.466667	31	2.06667
Bird season	BNT	January	2011-01-06	BNT Pig	812	53	19	0.358491	114	2.15094
Bird season	BNT	January	2011-01-05	BNT Ent	815	2	2	1	2	1
Bird season	BNT	January	2011-01-05	BNT Pig	812	88	14	0.159091	185	2.10227
Bird season	BNT	January	2011-01-04	BNT Ent	815	27	7	0.259259	59	2.18519
Bird season	BNT	January	2011-01-04	BNT Pig	812	63	6	0.0952381	160	2.53968
Bird season	BNT	January	2011-01-03	BNT Ent	815	41	5	0.121951	92	2.2439
Bird season	BNT	January	2011-01-03	BNT Pig	812	103	6	0.0582524	161	1.56311
Bird season	BNT	January	2011-01-02	BNT Ent	815	44	6	0.136364	118	2.68182
Bird season	BNT	January	2011-01-02	BNT Pig	812	82	20	0.243902	111	1.35366
Bird season	BNT	January	2011-01-01	BNT Ent	815	56	8	0.142857	70	1.25
Bird season	BNT	January	2011-01-01	BNT Pig	812	88	15	0.170455	102	1.15909
Bird season	BNT	January	2010-12-31	BNT Ent	815	51	8	0.156863	74	1.45098
Bird season	BNT	January	2010-12-31	BNT Pig	812	95	192	2.02105	125	1.31579
Bird season	BNT	December	2010-12-30	BNT Ent	815	68	11	0.161765	104	1.52941
Bird season	BNT	December	2010-12-30	BNT PIG	812	80	7	0.0875	108	1.35
Bird season	BNT	December	2010-12-29	BNT Ent	815	48	9	0.1875	67	1.39583
Bird season	BNT	December	2010-12-29	BNT PIG	812	83	10	0.120482	108	1.3012
Bird season	BNT	December	2010-12-28	BNT Ent	815	27	5	0.185185	50	1.85185
Bird season	BNT	December	2010-12-28	BNT PIG	812	84	8	0.0952381	113	1.34524
Bird season	BNT	December	2010-12-27	BNT Ent	815	26	8	0.307692	31	1.19231
Bird season	BNT	December	2010-12-27	BNT PIG	812	79	7	0.0886076	107	1.35443
Bird season	BNT	December	2010-12-26	BNT Ent	815	7	5	0.714286	13	1.85714
Bird season	BNT	December	2010-12-26	BNT PIG	812	75	3	0.04	111	1.48
Bird season	BNT	December	2010-12-25	BNT MUD	620	59	2	0.0338983	69	1.16949
Bird season	BNT	December	2010-12-25	BNT PIG	812	72	4	0.0555556	95	1.31944
Bird season	BNT	December	2010-12-24	BNT MUD	620	57	5	0.0877193	100	1.75439
Bird season	BNT	December	2010-12-24	BNT PIG	812	87	3	0.0344828	103	1.18391
Bird season	BNT	December	2010-12-23	BNT MUD	620	35	3	0.0857143	49	1.4
Bird season	BNT	December	2010-12-23	BNT PIG	812	95	4	0.0421053	115	1.21053
Bird season	BNT	December	2010-12-22	BNT MUD	620	4	45	11.25	1	0.25
Bird season	BNT	December	2010-12-21	BNT MUD	620	43	26	0.604651	58	1.34884
Bird season	BNT	December	2010-12-20	BNT MUD	620	41	3	0.0731707	58	1.41463
Bird season	BNT	December	2010-12-19	BNT MUD	620	43	41	0.953488	55	1.27907
Bird season	BNT	December	2010-12-18	BNT MUD	620	43	7	0.162791	62	1.44186
Bird season	BNT	December	2010-12-17	BNT MUD	620	27	5	0.185185	26	0.962963
Bird season	BNT	December	2010-12-02	BNT MUD	620	6	1	0.166667	7	1.16667
Bird season	BNT	December	2010-12-01	BNT MUD	620	5	2	0.4	3	0.6
Bird season	BNT	December	2010-11-30	BNT MUD	620	9	1	0.111111	10	1.11111
Bird season	BNT	November	2010-11-29	BNT Mud	620	13	4	0.307692	8	0.615385
Bird season	BNT	November	2010-11-28	BNT Mud	620	4	12	3	2	0.5
Bird season	BNT	November	2010-11-26	BNT Mud	620	3	1	0.333333	3	1
Bird season	BNT	November	2010-11-26	BNT Pig	812	4	5	1.25	0	0
Bird season	BNT	November	2010-11-25	BNT Mud	620	8	2	0.25	10	1.25
Bird season	BNT	November	2010-11-25	BNT Pig	812	29	17	0.586207	19	0.655172
Bird season	BNT	November	2010-11-24	BNT Mud	620	14	13	0.928571	2	0.142857
Bird season	BNT	November	2010-11-24	BNT Pig	812	21	11	0.52381	15	0.714286
Bird season	BNT	November	2010-11-23	BNT Mud	620	27	31	1.14815	1	0.037037
Bird season	BNT	November	2010-11-22	BNT Mud	620	29	43	1.48276	5	0.172414
Bird season	BNT	November	2010-11-21	BNT Mud	620	60	199	3.31667	5	0.0833333
Bird season	BNT	November	2010-11-20	BNT Mud	620	39	78	2	9	0.230769
Bird season	BNT	November	2010-11-20	BNT Pig	812	18	15	0.833333	0	0
Bird season	BNT	November	2010-11-19	BNT Mud	620	42	79	1.88095	6	0.142857
Bird season	BNT	November	2010-11-19	BNT Pig	812	37	42	1.13514	15	0.405405
Bird season	BNT	November	2010-11-18	BNT Mud	620	36	50	1.38889	19	0.527778
Bird season	BNT	November	2010-11-18	BNT Pig	812	36	40	1.11111	17	0.472222
Bird season	BNT	November	2010-11-17	BNT Mud	620	51	101	1.98039	19	0.372549
Bird season	BNT	November	2010-11-17	BNT Pig	812	15	18	1.2	0	0
Bird season	BNT	November	2010-11-16	BNT Mud	620	80	223	2.7875	14	0.175
Bird season	BNT	November	2010-11-16	BNT Pig	812	46	38	0.826087	15	0.326087
Bird season	BNT	November	2010-11-15	BNT Mud	620	73	325	4.45205	10	0.136986
Bird season	BNT	November	2010-11-15	BNT Pig	812	56	60	1.07143	14	0.25
Bird season	BNT	November	2010-11-14	BNT Mud	620	94	476	5.06383	4	0.0425532
Bird season	BNT	November	2010-11-14	BNT Pig	812	38	50	1.31579	9	0.236842
Bird season	BNT	November	2010-11-13	BNT Ent	815	14	22	1.57143	0	0
Bird season	BNT	November	2010-11-13	BNT Mud	620	91	340	3.73626	7	0.0769231
Bird season	BNT	November	2010-11-13	BNT Pig	812	27	72	2.66667	13	0.481481
Bird season	BNT	November	2010-11-12	BNT Ent	815	111	1033	9.30631	24	0.216216
Bird season	BNT	November	2010-11-12	BNT Mud	620	99	442	4.46465	15	0.151515
Bird season	BNT	November	2010-11-12	BNT Pig	812	9	14	1.55556	7	0.777778
Bird season	BNT	November	2010-11-11	BNT Ent	815	114	1093	9.58772	33	0.289474
Bird season	BNT	November	2010-11-11	BNT Mud	620	105	550	5.2381	10	0.0952381
Bird season	BNT	November	2010-11-10	BNT Ent	815	103	752	7.30097	27	0.262136
Bird season	BNT	November	2010-11-10	BNT Mud	620	63	192	3.04762	16	0.253968
Bird season	BNT	November	2010-11-09	BNT Ent	815	141	1290	9.14894	33	0.234043
Bird season	BNT	November	2010-11-09	BNT Mud	620	62	101	1.62903	2	0.0322581
Bird season	BNT	November	2010-11-08	BNT Ent	815	109	955	8.76147	24	0.220183
Bird season	BNT	November	2010-11-08	BNT Mud	620	54	63	1.16667	15	0.277778
Bird season	BNT	November	2010-11-07	BNT Ent	815	98	785	8.0102	26	0.265306
Bird season	BNT	November	2010-11-07	BNT Mud	620	62	189	3.04839	15	0.241935
Bird season	BNT	November	2010-11-06	BNT Ent	815	123	1060	8.61789	15	0.121951
Bird season	BNT	November	2010-11-06	BNT Mud	620	28	33	1.17857	11	0.392857
Bird season	BNT	November	2010-11-05	BNT Ent	815	97	749	7.72165	11	0.113402
Bird season	BNT	November	2010-11-05	BNT Mud	620	90	297	3.3	17	0.188889
Bird season	BNT	November	2010-11-04	BNT Ent	815	57	356	6.24561	34	0.596491
Bird season	BNT	November	2010-11-04	BNT Mud	620	43	165	3.83721	19	0.44186
Bird season	BNT	November	2010-11-03	BNT Ent	815	39	129	3.30769	12	0.307692
Bird season	BNT	November	2010-11-03	BNT Mud	620	70	180	2.57143	31	0.442857
Bird season	BNT	November	2010-11-02	BNT Ent	815	18	18	1	23	1.27778
Bird season	BNT	November	2010-11-02	BNT Mud	620	41	100	2.43902	28	0.682927
Bird season	BNT	November	2010-11-01	BNT Mud	620	26	36	1.38462	3	0.115385
Bird season	BNT	November	2010-10-31	BNT Mud	620	35	154	4.4	6	0.171429
Bird season	BNT	March	2010-03-30	BNT Cow	299	7	1	0.142857	18	2.57143
Bird season	BNT	March	2010-03-30	BNT Ent	815	9	17	1.88889	13	1.44444
Bird season	BNT	March	2010-03-29	BNT Cow	299	6	2	0.333333	11	1.83333
Bird season	BNT	March	2010-03-29	BNT Ent	815	4	1	0.25	11	2.75
Bird season	BNT	March	2010-03-28	BNT Cow	299	5	0	0	9	1.8
Bird season	BNT	March	2010-03-28	BNT Ent	815	7	0	0	29	4.14286
Bird season	BNT	March	2010-03-27	BNT Cow	299	4	0	0	6	1.5
Bird season	BNT	March	2010-03-27	BNT Ent	815	10	42	4.2	4	0.4
Bird season	BNT	March	2010-03-26	BNT Cow	299	6	0	0	12	2
Bird season	BNT	March	2010-03-26	BNT Ent	815	5	5	1	0	0
Bird season	BNT	March	2010-03-25	BNT Cow	299	9	0	0	33	3.66667
Bird season	BNT	March	2010-03-25	BNT Ent	815	2	0	0	4	2
Bird season	BNT	March	2010-03-24	BNT Cow	299	7	0	0	15	2.14286
Bird season	BNT	March	2010-03-24	BNT Ent	815	8	4	0.5	27	3.375
Bird season	BNT	March	2010-03-23	BNT Ent	815	5	9	1.8	4	0.8
Bird season	BNT	March	2010-03-23	BNT Pig	812	6	1	0.166667	8	1.33333
Bird season	BNT	March	2010-03-22	BNT Cow	299	7	0	0	18	2.57143
Bird season	BNT	March	2010-03-22	BNT Ent	815	12	0	0	38	3.16667
Bird season	BNT	March	2010-03-22	BNT Pig	812	9	2	0.222222	7	0.777778
Bird season	BNT	March	2010-03-21	BNT Cow	299	3	6	2	2	0.666667
Bird season	BNT	March	2010-03-21	BNT Ent	815	8	17	2.125	19	2.375
Bird season	BNT	March	2010-03-21	BNT Pig	812	2	1	0.5	1	0.5
Bird season	BNT	March	2010-03-20	BNT Cow	299	2	0	0	2	1
Bird season	BNT	March	2010-03-20	BNT Ent	815	19	1	0.0526316	53	2.78947
Bird season	BNT	March	2010-03-20	BNT Pig	812	1	0	0	1	1
Bird season	BNT	March	2010-03-19	BNT Cow	299	14	0	0	42	3
Bird season	BNT	March	2010-03-19	BNT Pig	812	8	0	0	8	1
Bird season	BNT	March	2010-03-18	BNT Cow	299	7	0	0	13	1.85714
Bird season	BNT	March	2010-03-18	BNT Pig	812	5	1	0.2	5	1
Bird season	BNT	March	2010-03-17	BNT Cow	299	8	1	0.125	19	2.375
Bird season	BNT	March	2010-03-17	BNT Pig	812	2	0	0	2	1
Bird season	BNT	March	2010-03-16	BNT Cow	299	3	0	0	8	2.66667
Bird season	BNT	March	2010-03-15	BNT Cow	299	6	0	0	18	3
Bird season	BNT	March	2010-03-13	BNT Cow	299	1	0	0	4	4
Bird season	BNT	March	2010-03-12	BNT Cow	299	2	0	0	9	4.5
Bird season	BNT	March	2010-03-11	BNT Cow	299	9	0	0	25	2.77778
Bird season	BNT	March	2010-03-10	BNT Cow	299	3	0	0	6	2
Bird season	BNT	March	2010-03-10	BNT Mud	620	26	0	0	47	1.80769
Bird season	BNT	March	2010-03-09	BNT Cow	299	3	0	0	4	1.33333
Bird season	BNT	March	2010-03-09	BNT Mud	620	20	0	0	72	3.6
Bird season	BNT	March	2010-03-08	BNT Mud	620	23	1	0.0434783	55	2.3913
Bird season	BNT	March	2010-03-07	BNT Mud	620	30	2	0.0666667	69	2.3
Bird season	BNT	March	2010-03-06	BNT Mud	620	5	0	0	9	1.8
Bird season	BNT	February	2010-02-27	BNT Mud	620	21	0	0	39	1.85714
Bird season	BNT	February	2010-02-27	BNT Oil	275	9	0	0	19	2.11111
Bird season	BNT	February	2010-02-26	BNT Mud	620	40	0	0	89	2.225
Bird season	BNT	February	2010-02-26	BNT Oil	275	12	7	0.583333	30	2.5
Bird season	BNT	February	2010-02-26	BNT Pig	812	8	3	0.375	6	0.75
Bird season	BNT	February	2010-02-25	BNT Mud	620	40	3	0.075	78	1.95
Bird season	BNT	February	2010-02-25	BNT Oil	275	19	5	0.263158	52	2.73684
Bird season	BNT	February	2010-02-25	BNT Pig	812	7	2	0.285714	11	1.57143
Bird season	BNT	February	2010-02-24	BNT Mud	620	41	0	0	141	3.43902
Bird season	BNT	February	2010-02-24	BNT Oil	275	6	0	0	18	3
Bird season	BNT	February	2010-02-24	BNT Pig	812	8	6	0.75	2	0.25
Bird season	BNT	February	2010-02-23	BNT Mud	620	34	0	0	91	2.67647
Bird season	BNT	February	2010-02-23	BNT Oil	275	28	2	0.0714286	91	3.25
Bird season	BNT	February	2010-02-23	BNT Pig	812	12	6	0.5	10	0.833333
Bird season	BNT	February	2010-02-22	BNT Mud	620	19	2	0.105263	33	1.73684
Bird season	BNT	February	2010-02-22	BNT Oil	275	4	0	0	11	2.75
Bird season	BNT	February	2010-02-22	BNT Pig	812	10	4	0.4	4	0.4
Bird season	BNT	February	2010-02-21	BNT Mud	620	31	0	0	48	1.54839
Bird season	BNT	February	2010-02-21	BNT Oil	275	14	0	0	49	3.5
Bird season	BNT	February	2010-02-21	BNT Pig	812	8	5	0.625	3	0.375
Bird season	BNT	February	2010-02-20	BNT Mud	620	11	0	0	26	2.36364
Bird season	BNT	February	2010-02-20	BNT Pig	812	11	10	0.909091	8	0.727273
Bird season	BNT	February	2010-02-19	BNT Pig	812	2	2	1	0	0
Bird season	BNT	February	2010-02-05	BNT Cow	299	15	13	0.866667	21	1.4
Bird season	BNT	February	2010-02-04	BNT Cow	299	15	0	0	40	2.66667
Bird season	BNT	February	2010-02-03	BNT Cow	299	12	10	0.833333	20	1.66667
Bird season	BNT	February	2010-02-03	BNT Road	202	6	0	0	12	2
Bird season	BNT	February	2010-02-02	BNT Cow	299	7	6	0.857143	18	2.57143
Bird season	BNT	February	2010-02-02	BNT Road	202	4	0	0	4	1
Bird season	BNT	February	2010-02-01	BNT Cow	299	7	0	0	10	1.42857
Bird season	BNT	February	2010-02-01	BNT Road	202	6	0	0	6	1
Bird season	BNT	February	2010-01-31	BNT Cow	299	38	12	0.315789	73	1.92105
Bird season	BNT	February	2010-01-31	BNT Road	202	3	0	0	4	1.33333
Bird season	BNT	January	2010-01-30	BNT Cow	299	48	6	0.125	101	2.10417
Bird season	BNT	January	2010-01-30	BNT Road	202	2	1	0.5	1	0.5
Off season	BNT	October	2010-10-23	BNT Oil	275	37	294	7.94595	8	0.216216
Off season	BNT	October	2010-10-22	BNT Oil	275	35	290	8.28571	9	0.257143
Off season	BNT	October	2010-10-21	BNT Oil	275	26	383	14.7308	8	0.307692
Off season	BNT	October	2010-10-20	BNT Mud	620	20	80	4	0	0
Off season	BNT	October	2010-10-20	BNT Oil	275	29	16	0.551724	12	0.413793
Off season	BNT	October	2010-10-19	BNT Mud	620	60	311	5.18333	10	0.166667
Off season	BNT	October	2010-10-19	BNT Oil	275	32	22	0.6875	23	0.71875
Off season	BNT	October	2010-10-18	BNT Mud	620	31	101	3.25806	19	0.612903
Off season	BNT	October	2010-10-18	BNT Oil	275	68	593	8.72059	22	0.323529
Off season	BNT	October	2010-10-17	BNT Mud	620	27	74	2.74074	11	0.407407
Off season	BNT	October	2010-10-17	BNT Oil	275	45	0	0	74	1.64444
Off season	BNT	October	2010-10-16	BNT Mud	620	61	230	3.77049	9	0.147541
Off season	BNT	October	2010-10-16	BNT Oil	275	63	251	3.98413	45	0.714286
Off season	BNT	October	2010-10-15	BNT Mud	620	47	69	1.46809	30	0.638298
Off season	BNT	October	2010-10-15	BNT Oil	275	58	17	0.293103	58	1
Off season	BNT	October	2010-10-14	BNT Mud	620	48	98	2.04167	14	0.291667
Off season	BNT	October	2010-10-14	BNT Oil	275	39	2	0.0512821	45	1.15385
Off season	BNT	October	2010-10-13	BNT Ent	815	62	125	2.01613	71	1.14516
Off season	BNT	October	2010-10-13	BNT Mud	620	50	104	2.08	15	0.3
Off season	BNT	October	2010-10-13	BNT Oil	275	42	1	0.0238095	51	1.21429
Off season	BNT	October	2010-10-12	BNT Ent	815	31	27	0.870968	18	0.580645
Off season	BNT	October	2010-10-12	BNT Mud	620	50	75	1.5	22	0.44
Off season	BNT	October	2010-10-12	BNT Oil	275	50	128	2.56	52	1.04
Off season	BNT	October	2010-10-11	BNT Ent	815	75	329	4.38667	90	1.2
Off season	BNT	October	2010-10-11	BNT Mud	620	59	107	1.81356	24	0.40678
Off season	BNT	October	2010-10-11	BNT Oil	275	48	1	0.0208333	61	1.27083
Off season	BNT	October	2010-10-10	BNT Ent	815	56	84	1.5	95	1.69643
Off season	BNT	October	2010-10-10	BNT Mud	620	64	242	3.78125	28	0.4375
Off season	BNT	October	2010-10-10	BNT Oil	275	49	0	0	53	1.08163
Off season	BNT	October	2010-10-09	BNT Ent	815	53	0	0	139	2.62264
Off season	BNT	October	2010-10-09	BNT Mud	620	65	237	3.64615	40	0.615385
Off season	BNT	October	2010-10-09	BNT Oil	275	44	16	0.363636	45	1.02273
Off season	BNT	October	2010-10-08	BNT Ent	815	71	188	2.64789	159	2.23944
Off season	BNT	October	2010-10-08	BNT Mud	620	25	40	1.6	17	0.68
Off season	BNT	October	2010-10-08	BNT Oil	275	56	9	0.160714	65	1.16071
Off season	BNT	October	2010-10-07	BNT Ent	815	66	37	0.560606	173	2.62121
Off season	BNT	October	2010-10-07	BNT Mud	620	32	56	1.75	39	1.21875
Off season	BNT	October	2010-10-07	BNT Oil	275	56	9	0.160714	49	0.875
Off season	BNT	October	2010-10-06	BNT Ent	815	50	112	2.24	161	3.22
Off season	BNT	October	2010-10-06	BNT Mud	620	23	26	1.13043	10	0.434783
Off season	BNT	October	2010-10-06	BNT Oil	275	42	1	0.0238095	37	0.880952
Off season	BNT	October	2010-10-05	BNT Ent	815	57	11	0.192982	192	3.36842
Off season	BNT	October	2010-10-05	BNT Mud	620	33	76	2.30303	44	1.33333
Off season	BNT	October	2010-10-05	BNT Oil	275	36	0	0	39	1.08333
Off season	BNT	October	2010-10-04	BNT Ent	815	40	8	0.2	103	2.575
Off season	BNT	October	2010-10-04	BNT Mud	620	52	97	1.86538	140	2.69231
Off season	BNT	October	2010-10-04	BNT Oil	275	27	2	0.0740741	20	0.740741
Off season	BNT	October	2010-10-03	BNT Ent	815	39	22	0.564103	130	3.33333
Off season	BNT	October	2010-10-03	BNT Mud	620	57	272	4.77193	60	1.05263
Off season	BNT	October	2010-10-03	BNT Oil	275	32	0	0	35	1.09375
Off season	BNT	October	2010-10-02	BNT Ent	815	45	3	0.0666667	230	5.11111
Off season	BNT	October	2010-10-02	BNT Mud	620	43	93	2.16279	79	1.83721
Off season	BNT	October	2010-10-02	BNT Oil	275	38	1	0.0263158	48	1.26316
Off season	BNT	October	2010-10-01	BNT Ent	815	55	43	0.781818	163	2.96364
Off season	BNT	October	2010-10-01	BNT Mud	620	36	0	0	75	2.08333
Off season	BNT	October	2010-10-01	BNT Oil	275	27	0	0	28	1.03704
Off season	BNT	October	2010-09-30	BNT Ent	815	39	2	0.0512821	114	2.92308
Off season	BNT	October	2010-09-30	BNT Mud	620	26	0	0	50	1.92308
Off season	BNT	October	2010-09-30	BNT Oil	275	48	0	0	42	0.875
Off season	BNT	September	2010-09-29	BNT Ent	815	41	2	0.0487805	93	2.26829
Off season	BNT	September	2010-09-29	BNT Mud	620	55	185	3.36364	67	1.21818
Off season	BNT	September	2010-09-29	BNT Oil	275	30	1	0.0333333	35	1.16667
Off season	BNT	September	2010-09-28	BNT Ent	815	38	14	0.368421	74	1.94737
Off season	BNT	September	2010-09-28	BNT Mud	620	45	85	1.88889	40	0.888889
Off season	BNT	September	2010-09-28	BNT Oil	275	17	0	0	22	1.29412
Off season	BNT	September	2010-09-27	BNT Ent	815	42	94	2.2381	79	1.88095
Off season	BNT	September	2010-09-27	BNT Mud	620	33	28	0.848485	36	1.09091
Off season	BNT	September	2010-09-27	BNT Oil	275	27	11	0.407407	31	1.14815
Off season	BNT	September	2010-09-26	BNT Ent	815	37	86	2.32432	28	0.756757
Off season	BNT	September	2010-09-26	BNT Mud	620	82	193	2.35366	122	1.4878
Off season	BNT	September	2010-09-26	BNT Oil	275	32	2	0.0625	33	1.03125
Off season	BNT	September	2010-09-25	BNT Ent	815	29	17	0.586207	43	1.48276
Off season	BNT	September	2010-09-25	BNT Mud	620	63	201	3.19048	165	2.61905
Off season	BNT	September	2010-09-25	BNT Oil	275	28	1	0.0357143	36	1.28571
Off season	BNT	September	2010-09-24	BNT Ent	815	24	81	3.375	12	0.5
Off season	BNT	September	2010-09-24	BNT Mud	620	45	159	3.53333	80	1.77778
Off season	BNT	September	2010-09-24	BNT Oil	275	32	42	1.3125	45	1.40625
Off season	BNT	September	2010-09-23	BNT Ent	815	53	21	0.396226	98	1.84906
Off season	BNT	September	2010-09-23	BNT Mud	620	89	491	5.51685	135	1.51685
Off season	BNT	September	2010-09-23	BNT Oil	275	19	0	0	20	1.05263
Off season	BNT	September	2010-09-22	BNT Ent	815	26	56	2.15385	24	0.923077
Off season	BNT	September	2010-09-22	BNT Mud	620	67	307	4.58209	86	1.28358
Off season	BNT	September	2010-09-22	BNT Oil	275	25	5	0.2	27	1.08
Off season	BNT	September	2010-09-21	BNT Ent	815	16	23	1.4375	16	1
Off season	BNT	September	2010-09-21	BNT Mud	620	59	336	5.69492	91	1.54237
Off season	BNT	September	2010-09-21	BNT Oil	275	21	0	0	25	1.19048
Off season	BNT	September	2010-09-20	BNT Ent	815	13	7	0.538462	6	0.461538
Off season	BNT	September	2010-09-20	BNT Mud	620	30	3	0.1	99	3.3
Off season	BNT	September	2010-09-20	BNT Oil	275	33	3	0.0909091	30	0.909091
Off season	BNT	September	2010-09-19	BNT Ent	815	21	46	2.19048	7	0.333333
Off season	BNT	September	2010-09-19	BNT Mud	620	47	4	0.0851064	144	3.06383
Off season	BNT	September	2010-09-19	BNT Oil	275	27	0	0	28	1.03704
Off season	BNT	September	2010-09-18	BNT Ent	815	28	233	8.32143	12	0.428571
Off season	BNT	September	2010-09-18	BNT Mud	620	83	500	6.0241	98	1.18072
Off season	BNT	September	2010-09-18	BNT Oil	275	14	0	0	14	1
Off season	BNT	September	2010-09-17	BNT Ent	815	6	2	0.333333	8	1.33333
Off season	BNT	September	2010-09-17	BNT Mud	620	30	31	1.03333	72	2.4
Off season	BNT	September	2010-09-17	BNT Oil	275	18	0	0	18	1
Off season	BNT	September	2010-09-16	BNT Ent	815	9	1	0.111111	15	1.66667
Off season	BNT	September	2010-09-16	BNT Mud	620	63	456	7.2381	64	1.01587
Off season	BNT	September	2010-09-16	BNT Oil	275	10	15	1.5	6	0.6
Off season	BNT	September	2010-09-15	BNT Ent	815	32	274	8.5625	9	0.28125
Off season	BNT	September	2010-09-15	BNT Mud	620	30	30	1	95	3.16667
Off season	BNT	September	2010-09-15	BNT Oil	275	13	1	0.0769231	11	0.846154
Off season	BNT	September	2010-09-14	BNT Ent	815	19	164	8.63158	3	0.157895
Off season	BNT	September	2010-09-14	BNT Mud	620	95	506	5.32632	80	0.842105
Off season	BNT	September	2010-09-14	BNT Oil	275	12	4	0.333333	9	0.75
Off season	BNT	September	2010-09-13	BNT Ent	815	14	36	2.57143	8	0.571429
Off season	BNT	September	2010-09-13	BNT Mud	620	82	286	3.4878	104	1.26829
Off season	BNT	September	2010-09-13	BNT Oil	275	8	14	1.75	5	0.625
Off season	BNT	September	2010-09-12	BNT Ent	815	13	53	4.07692	6	0.461538
Off season	BNT	September	2010-09-12	BNT Oil	275	9	4	0.444444	8	0.888889
Off season	BNT	September	2010-09-11	BNT Ent	815	9	51	5.66667	11	1.22222
Off season	BNT	September	2010-09-10	BNT Ent	815	8	16	2	7	0.875
Off season	BNT	September	2010-09-09	BNT Ent	815	9	110	12.2222	3	0.333333
Off season	BNT	September	2010-09-08	BNT Ent	815	2	0	0	0	0
Off season	BNT	September	2010-09-07	BNT Ent	815	2	0	0	0	0
Off season	BNT	September	2010-09-06	BNT Ent	815	8	14	1.75	6	0.75
Off season	BNT	September	2010-09-05	BNT Ent	815	7	0	0	0	0
Off season	BNT	September	2010-09-04	BNT Ent	815	6	1	0.166667	5	0.833333
Off season	BNT	September	2010-09-03	BNT Ent	815	8	2	0.25	6	0.75
Off season	BNT	September	2010-09-02	BNT Ent	815	14	0	0	0	0
Off season	BNT	September	2010-09-01	BNT Ent	815	8	0	0	0	0
Off season	BNT	September	2010-08-31	BNT Ent	815	24	15	0.625	23	0.958333
Off season	BNT	August	2010-08-30	BNT Ent	815	8	0	0	8	1
Off season	BNT	August	2010-08-29	BNT Ent	815	14	0	0	14	1
Off season	BNT	August	2010-08-28	BNT Ent	815	14	1	0.0714286	25	1.78571
Off season	BNT	August	2010-08-28	BNT Pig	812	39	38	0.974359	57	1.46154
Off season	BNT	August	2010-08-27	BNT Ent	815	6	0	0	12	2
Off season	BNT	August	2010-08-27	BNT Pig	812	50	46	0.92	95	1.9
Off season	BNT	August	2010-08-26	BNT Ent	815	4	2	0.5	4	1
Off season	BNT	August	2010-08-26	BNT Pig	812	43	0	0	154	3.5814
Off season	BNT	August	2010-08-25	BNT Ent	815	10	38	3.8	9	0.9
Off season	BNT	August	2010-08-25	BNT Pig	812	29	1	0.0344828	63	2.17241
Off season	BNT	August	2010-08-24	BNT Ent	815	9	2	0.222222	10	1.11111
Off season	BNT	August	2010-08-24	BNT Pig	812	28	23	0.821429	32	1.14286
Off season	BNT	August	2010-08-23	BNT Ent	815	3	0	0	3	1
Off season	BNT	August	2010-08-23	BNT Pig	812	23	23	1	30	1.30435
Off season	BNT	August	2010-08-22	BNT Ent	815	2	0	0	2	1
Off season	BNT	August	2010-08-22	BNT Pig	812	47	22	0.468085	105	2.23404
Off season	BNT	August	2010-08-21	BNT Ent	815	3	9	3	2	0.666667
Off season	BNT	August	2010-08-21	BNT Pig	812	16	0	0	72	4.5
Off season	BNT	August	2010-08-20	BNT Ent	815	6	1	0.166667	8	1.33333
Off season	BNT	August	2010-08-20	BNT Pig	812	25	3	0.12	91	3.64
Off season	BNT	August	2010-08-19	BNT Ent	815	3	1	0.333333	2	0.666667
Off season	BNT	August	2010-08-19	BNT Pig	812	32	64	2	5	0.15625
Off season	BNT	August	2010-08-18	BNT Ent	815	5	1	0.2	6	1.2
Off season	BNT	August	2010-08-17	BNT Ent	815	9	0	0	12	1.33333
Off season	BNT	August	2010-08-16	BNT Ent	815	25	0	0	28	1.12
Off season	BNT	August	2010-08-15	BNT Ent	815	3	0	0	5	1.66667
Off season	BNT	August	2010-08-06	BNT Mud	620	22	1	0.0454545	75	3.40909
Off season	BNT	August	2010-08-06	BNT Pig	812	87	0	0	913	10.4943
Off season	BNT	August	2010-08-05	BNT Pig	812	86	0	0	658	7.65116
Off season	BNT	August	2010-08-04	BNT Pig	812	95	0	0	776	8.16842
Off season	BNT	August	2010-08-03	BNT Mud	620	36	0	0	135	3.75
Off season	BNT	August	2010-08-03	BNT Pig	812	103	0	0	780	7.57282
Off season	BNT	August	2010-08-02	BNT Mud	620	50	0	0	209	4.18
Off season	BNT	August	2010-08-02	BNT Pig	812	93	10	0.107527	624	6.70968
Off season	BNT	August	2010-08-01	BNT Mud	620	38	0	0	122	3.21053
Off season	BNT	August	2010-08-01	BNT Pig	812	87	0	0	497	5.71264
Off season	BNT	August	2010-07-31	BNT Mud	620	46	0	0	161	3.5
Off season	BNT	August	2010-07-31	BNT Pig	812	85	0	0	627	7.37647
Off season	BNT	July	2010-07-30	BNT Mud	620	61	0	0	336	5.5082
Off season	BNT	July	2010-07-30	BNT Pig	812	85	0	0	736	8.65882
Off season	BNT	July	2010-07-29	BNT Mud	620	34	0	0	155	4.55882
Off season	BNT	July	2010-07-29	BNT Pig	812	83	0	0	771	9.28916
Off season	BNT	July	2010-07-28	BNT Mud	620	54	0	0	322	5.96296
Off season	BNT	July	2010-07-28	BNT Pig	812	48	0	0	368	7.66667
Off season	BNT	July	2010-07-27	BNT Mud	620	39	0	0	160	4.10256
Off season	BNT	July	2010-07-27	BNT Pig	812	36	0	0	329	9.13889
Off season	BNT	July	2010-07-26	BNT Mud	620	40	0	0	167	4.175
Off season	BNT	July	2010-07-26	BNT Pig	812	42	0	0	472	11.2381
Off season	BNT	July	2010-07-25	BNT Mud	620	49	0	0	242	4.93878
Off season	BNT	July	2010-07-25	BNT Pig	812	35	0	0	390	11.1429
Off season	BNT	July	2010-07-24	BNT Mud	620	45	11	0.244444	162	3.6
Off season	BNT	July	2010-07-24	BNT Pig	812	44	0	0	439	9.97727
Off season	BNT	July	2010-07-23	BNT Mud	620	62	9	0.145161	275	4.43548
Off season	BNT	July	2010-07-22	BNT Mud	620	42	41	0.97619	226	5.38095
Off season	BNT	July	2010-07-17	BNT Oil	275	11	0	0	57	5.18182
Off season	BNT	July	2010-07-16	BNT Oil	275	20	3	0.15	52	2.6
Off season	BNT	July	2010-07-16	BNT Road	202	11	0	0	21	1.90909
Off season	BNT	July	2010-07-15	BNT Oil	275	43	0	0	259	6.02326
Off season	BNT	July	2010-07-15	BNT Road	202	15	0	0	27	1.8
Off season	BNT	July	2010-07-14	BNT Oil	275	33	1	0.030303	173	5.24242
Off season	BNT	July	2010-07-14	BNT Road	202	29	1	0.0344828	58	2
Off season	BNT	July	2010-07-13	BNT Oil	275	27	2	0.0740741	197	7.2963
Off season	BNT	July	2010-07-13	BNT Road	202	24	0	0	50	2.08333
Off season	BNT	July	2010-07-12	BNT Oil	275	42	1	0.0238095	359	8.54762
Off season	BNT	July	2010-07-12	BNT Road	202	12	1	0.0833333	24	2
Off season	BNT	July	2010-07-11	BNT Oil	275	44	1	0.0227273	313	7.11364
Off season	BNT	July	2010-07-11	BNT Road	202	12	1	0.0833333	15	1.25
Off season	BNT	July	2010-07-10	BNT Oil	275	57	1	0.0175439	370	6.49123
Off season	BNT	July	2010-07-10	BNT Road	202	9	0	0	21	2.33333
Off season	BNT	July	2010-07-09	BNT Oil	275	52	1	0.0192308	320	6.15385
Off season	BNT	July	2010-07-09	BNT Road	202	10	0	0	15	1.5
Off season	BNT	July	2010-07-08	BNT Oil	275	52	0	0	344	6.61538
Off season	BNT	July	2010-07-08	BNT Road	202	23	0	0	45	1.95652
Off season	BNT	July	2010-07-07	BNT Oil	275	40	0	0	229	5.725
Off season	BNT	July	2010-07-07	BNT Road	202	16	0	0	37	2.3125
Off season	BNT	July	2010-07-06	BNT Oil	275	61	20	0.327869	550	9.01639
Off season	BNT	July	2010-07-06	BNT Road	202	17	0	0	39	2.29412
Off season	BNT	July	2010-07-05	BNT Oil	275	59	0	0	510	8.64407
Off season	BNT	July	2010-07-05	BNT Road	202	21	1	0.047619	43	2.04762
Off season	BNT	July	2010-07-04	BNT Oil	275	69	1	0.0144928	559	8.10145
Off season	BNT	July	2010-07-04	BNT Road	202	36	0	0	93	2.58333
Off season	BNT	July	2010-07-03	BNT Oil	275	79	0	0	635	8.03797
Off season	BNT	July	2010-07-03	BNT Road	202	17	5	0.294118	37	2.17647
Off season	BNT	July	2010-07-02	BNT Oil	275	79	0	0	776	9.82278
Off season	BNT	July	2010-07-02	BNT Road	202	23	0	0	46	2
Off season	BNT	July	2010-07-01	BNT Oil	275	57	2	0.0350877	593	10.4035
Off season	BNT	July	2010-07-01	BNT Road	202	31	0	0	95	3.06452
Off season	BNT	July	2010-06-30	BNT Oil	275	81	0	0	742	9.16049
Off season	BNT	July	2010-06-30	BNT Road	202	36	1	0.0277778	114	3.16667
Off season	BNT	June	2010-06-29	BNT Oil	275	77	0	0	828	10.7532
Off season	BNT	June	2010-06-29	BNT Road	202	35	1	0.0285714	146	4.17143
Off season	BNT	June	2010-06-28	BNT Oil	275	72	1	0.0138889	751	10.4306
Off season	BNT	June	2010-06-28	BNT Road	202	23	0	0	72	3.13043
Off season	BNT	June	2010-06-27	BNT Oil	275	68	5	0.0735294	672	9.88235
Off season	BNT	June	2010-06-27	BNT Road	202	15	0	0	40	2.66667
Off season	BNT	June	2010-06-26	BNT Oil	275	46	0	0	383	8.32609
Off season	BNT	June	2010-06-26	BNT Road	202	42	0	0	148	3.52381
Off season	BNT	June	2010-06-25	BNT Oil	275	69	4	0.057971	617	8.94203
Off season	BNT	June	2010-06-25	BNT Road	202	37	0	0	145	3.91892
Off season	BNT	June	2010-06-24	BNT Oil	275	33	0	0	209	6.33333
Off season	BNT	June	2010-06-24	BNT Road	202	17	0	0	36	2.11765
Off season	BNT	June	2010-06-20	BNT Ent	815	69	143	2.07246	453	6.56522
Off season	BNT	June	2010-06-19	BNT Ent	815	76	156	2.05263	444	5.84211
Off season	BNT	June	2010-06-19	BNT Mud	620	26	251	9.65385	25	0.961538
Off season	BNT	June	2010-06-18	BNT Ent	815	93	275	2.95699	418	4.49462
Off season	BNT	June	2010-06-18	BNT Mud	620	68	1260	18.5294	51	0.75
Off season	BNT	June	2010-06-17	BNT Ent	815	74	104	1.40541	427	5.77027
Off season	BNT	June	2010-06-17	BNT Mud	620	69	977	14.1594	49	0.710145
Off season	BNT	June	2010-06-16	BNT Ent	815	75	4	0.0533333	428	5.70667
Off season	BNT	June	2010-06-16	BNT Mud	620	46	347	7.54348	40	0.869565
Off season	BNT	June	2010-06-15	BNT Ent	815	82	338	4.12195	344	4.19512
Off season	BNT	June	2010-06-15	BNT Mud	620	84	1339	15.9405	55	0.654762
Off season	BNT	June	2010-06-15	BNT Pig	812	45	0	0	225	5
Off season	BNT	June	2010-06-14	BNT Ent	815	79	132	1.67089	531	6.72152
Off season	BNT	June	2010-06-14	BNT Mud	620	68	842	12.3824	54	0.794118
Off season	BNT	June	2010-06-14	BNT Pig	812	42	0	0	184	4.38095
Off season	BNT	June	2010-06-13	BNT Ent	815	82	217	2.64634	596	7.26829
Off season	BNT	June	2010-06-13	BNT Mud	620	92	822	8.93478	61	0.663043
Off season	BNT	June	2010-06-13	BNT Pig	812	48	0	0	248	5.16667
Off season	BNT	June	2010-06-12	BNT Ent	815	86	365	4.24419	765	8.89535
Off season	BNT	June	2010-06-12	BNT Mud	620	57	728	12.7719	31	0.54386
Off season	BNT	June	2010-06-12	BNT Pig	812	45	1	0.0222222	218	4.84444
Off season	BNT	June	2010-06-11	BNT Ent	815	87	293	3.36782	658	7.56322
Off season	BNT	June	2010-06-11	BNT Mud	620	18	26	1.44444	17	0.944444
Off season	BNT	June	2010-06-11	BNT Pig	812	53	0	0	194	3.66038
Off season	BNT	June	2010-06-10	BNT Ent	815	75	106	1.41333	793	10.5733
Off season	BNT	June	2010-06-10	BNT Mud	620	38	359	9.44737	14	0.368421
Off season	BNT	June	2010-06-10	BNT Pig	812	51	0	0	220	4.31373
Off season	BNT	June	2010-06-09	BNT Ent	815	87	219	2.51724	687	7.89655
Off season	BNT	June	2010-06-09	BNT Mud	620	17	43	2.52941	20	1.17647
Off season	BNT	June	2010-06-09	BNT Pig	812	65	0	0	294	4.52308
Off season	BNT	June	2010-06-08	BNT Ent	815	93	176	1.89247	748	8.04301
Off season	BNT	June	2010-06-08	BNT Mud	620	9	94	10.4444	6	0.666667
Off season	BNT	June	2010-06-08	BNT Pig	812	69	0	0	309	4.47826
Off season	BNT	June	2010-06-07	BNT Ent	815	81	343	4.23457	505	6.23457
Off season	BNT	June	2010-06-07	BNT Mud	620	3	5	1.66667	5	1.66667
Off season	BNT	June	2010-06-07	BNT Pig	812	37	0	0	71	1.91892
Off season	BNT	June	2010-06-06	BNT Ent	815	56	0	0	450	8.03571
Off season	BNT	June	2010-06-06	BNT Mud	620	29	383	13.2069	6	0.206897
Off season	BNT	June	2010-06-06	BNT Pig	812	25	0	0	98	3.92
Off season	BNT	June	2010-06-05	BNT Ent	815	56	7	0.125	469	8.375
Off season	BNT	June	2010-06-05	BNT Mud	620	5	51	10.2	2	0.4
Off season	BNT	June	2010-06-05	BNT Pig	812	34	1	0.0294118	154	4.52941
Off season	BNT	June	2010-06-04	BNT Ent	815	62	320	5.16129	397	6.40323
Off season	BNT	June	2010-06-04	BNT Mud	620	3	0	0	3	1
Off season	BNT	June	2010-06-04	BNT Pig	812	44	1	0.0227273	139	3.15909
Off season	BNT	June	2010-06-03	BNT Ent	815	49	0	0	419	8.55102
Off season	BNT	June	2010-06-03	BNT Mud	620	10	30	3	8	0.8
Off season	BNT	June	2010-06-03	BNT Pig	812	46	39	0.847826	151	3.28261
Off season	BNT	June	2010-06-02	BNT Ent	815	56	1	0.0178571	658	11.75
Off season	BNT	June	2010-06-02	BNT Mud	620	16	182	11.375	2	0.125
Off season	BNT	June	2010-06-02	BNT Pig	812	50	53	1.06	105	2.1
Off season	BNT	June	2010-06-01	BNT Ent	815	53	1	0.0188679	606	11.434
Off season	BNT	June	2010-06-01	BNT Mud	620	5	7	1.4	5	1
Off season	BNT	June	2010-06-01	BNT Pig	812	40	15	0.375	96	2.4
Off season	BNT	June	2010-05-31	BNT Ent	815	46	3	0.0652174	452	9.82609
Off season	BNT	June	2010-05-31	BNT Mud	620	11	68	6.18182	8	0.727273
Off season	BNT	June	2010-05-31	BNT Pig	812	54	19	0.351852	148	2.74074
Off season	BNT	May	2010-05-30	BNT Ent	815	59	4	0.0677966	676	11.4576
Off season	BNT	May	2010-05-30	BNT Mud	620	1	5	5	0	0
Off season	BNT	May	2010-05-30	BNT Pig	812	50	0	0	168	3.36
Off season	BNT	May	2010-05-29	BNT Ent	815	60	0	0	544	9.06667
Off season	BNT	May	2010-05-29	BNT Mud	620	3	29	9.66667	0	0
Off season	BNT	May	2010-05-29	BNT Pig	812	37	0	0	96	2.59459
Off season	BNT	May	2010-05-28	BNT Ent	815	62	2	0.0322581	593	9.56452
Off season	BNT	May	2010-05-28	BNT Mud	620	1	0	0	1	1
Off season	BNT	May	2010-05-28	BNT Pig	812	39	0	0	117	3
Off season	BNT	May	2010-05-27	BNT Ent	815	47	0	0	400	8.51064
Off season	BNT	May	2010-05-27	BNT Pig	812	32	0	0	102	3.1875
Off season	BNT	May	2010-05-26	BNT Ent	815	46	47	1.02174	436	9.47826
Off season	BNT	May	2010-05-26	BNT Mud	620	17	138	8.11765	4	0.235294
Off season	BNT	May	2010-05-26	BNT Pig	812	31	0	0	76	2.45161
Off season	BNT	May	2010-05-25	BNT Ent	815	43	0	0	392	9.11628
Off season	BNT	May	2010-05-25	BNT Mud	620	4	2	0.5	3	0.75
Off season	BNT	May	2010-05-25	BNT Pig	812	29	0	0	116	4
Off season	BNT	May	2010-05-24	BNT Ent	815	41	0	0	405	9.87805
Off season	BNT	May	2010-05-24	BNT Mud	620	6	53	8.83333	1	0.166667
Off season	BNT	May	2010-05-24	BNT Pig	812	18	0	0	61	3.38889
Off season	BNT	May	2010-05-23	BNT Ent	815	38	1	0.0263158	384	10.1053
Off season	BNT	May	2010-05-23	BNT Pig	812	20	1	0.05	65	3.25
Off season	BNT	May	2010-05-22	BNT Ent	815	35	0	0	351	10.0286
Off season	BNT	May	2010-05-22	BNT Pig	812	24	0	0	79	3.29167
Off season	BNT	May	2010-05-21	BNT Ent	815	27	0	0	229	8.48148
Off season	BNT	May	2010-05-14	BNT Oil	275	1	0	0	1	1
Off season	BNT	May	2010-05-14	BNT Road	202	23	0	0	92	4
Off season	BNT	May	2010-05-13	BNT Oil	275	3	0	0	12	4
Off season	BNT	May	2010-05-13	BNT Road	202	60	0	0	334	5.56667
Off season	BNT	May	2010-05-12	BNT Oil	275	1	2	2	0	0
Off season	BNT	May	2010-05-12	BNT Road	202	38	0	0	180	4.73684
Off season	BNT	May	2010-05-11	BNT Oil	275	4	0	0	41	10.25
Off season	BNT	May	2010-05-11	BNT Road	202	53	0	0	357	6.73585
Off season	BNT	May	2010-05-10	BNT Road	202	60	0	0	339	5.65
Off season	BNT	May	2010-05-09	BNT Oil	275	2	0	0	14	7
Off season	BNT	May	2010-05-09	BNT Road	202	55	6	0.109091	273	4.96364
Off season	BNT	May	2010-05-08	BNT Oil	275	4	0	0	13	3.25
Off season	BNT	May	2010-05-08	BNT Road	202	71	0	0	397	5.59155
Off season	BNT	May	2010-05-07	BNT Oil	275	2	0	0	6	3
Off season	BNT	May	2010-05-07	BNT Road	202	39	2	0.0512821	132	3.38462
Off season	BNT	May	2010-05-06	BNT Oil	275	1	0	0	1	1
Off season	BNT	May	2010-05-06	BNT Road	202	59	0	0	321	5.44068
Off season	BNT	May	2010-05-05	BNT Road	202	30	0	0	102	3.4
Off season	BNT	May	2010-05-04	BNT Oil	275	3	0	0	17	5.66667
Off season	BNT	May	2010-05-04	BNT Road	202	36	1	0.0277778	132	3.66667
Off season	BNT	May	2010-05-03	BNT Oil	275	3	0	0	14	4.66667
Off season	BNT	May	2010-05-03	BNT Road	202	33	0	0	101	3.06061
Off season	BNT	May	2010-05-02	BNT Oil	275	1	0	0	5	5
Off season	BNT	May	2010-05-02	BNT Road	202	22	0	0	60	2.72727
Off season	BNT	May	2010-05-01	BNT Oil	275	4	0	0	10	2.5
Off season	BNT	May	2010-05-01	BNT Road	202	51	5	0.0980392	126	2.47059
Off season	BNT	May	2010-04-30	BNT Oil	275	1	0	0	6	6
Off season	BNT	May	2010-04-30	BNT Road	202	43	2	0.0465116	99	2.30233
Off season	BNT	April	2010-04-29	BNT Oil	275	2	0	0	2	1
Off season	BNT	April	2010-04-29	BNT Road	202	37	0	0	102	2.75676
Off season	BNT	April	2010-04-28	BNT Oil	275	3	0	0	30	10
Off season	BNT	April	2010-04-28	BNT Road	202	47	2	0.0425532	241	5.12766
Off season	BNT	April	2010-04-27	BNT Oil	275	3	0	0	12	4
Off season	BNT	April	2010-04-27	BNT Road	202	34	0	0	145	4.26471
Off season	BNT	April	2010-04-26	BNT Oil	275	1	0	0	11	11
Off season	BNT	April	2010-04-26	BNT Road	202	29	0	0	94	3.24138
Off season	BNT	April	2010-04-25	BNT Oil	275	5	0	0	32	6.4
Off season	BNT	April	2010-04-25	BNT Road	202	26	1	0.0384615	80	3.07692
Off season	BNT	April	2010-04-24	BNT Oil	275	2	0	0	14	7
Off season	BNT	April	2010-04-24	BNT Road	202	19	0	0	40	2.10526
Off season	BNT	April	2010-04-23	BNT Oil	275	5	0	0	22	4.4
Off season	BNT	April	2010-04-23	BNT Road	202	39	0	0	146	3.74359
Off season	BNT	April	2010-04-22	BNT Oil	275	1	0	0	2	2
Off season	BNT	April	2010-04-22	BNT Road	202	21	0	0	66	3.14286
Off season	BNT	April	2010-04-21	BNT Oil	275	5	0	0	32	6.4
Off season	BNT	April	2010-04-20	BNT Oil	275	3	0	0	12	4
Off season	BNT	April	2010-04-18	BNT Ent	815	14	0	0	42	3
Off season	BNT	April	2010-04-17	BNT Ent	815	31	8	0.258065	89	2.87097
Off season	BNT	April	2010-04-16	BNT Ent	815	33	2	0.0606061	127	3.84848
Off season	BNT	April	2010-04-16	BNT Oil	275	9	2	0.222222	28	3.11111
Off season	BNT	April	2010-04-15	BNT Cow	299	7	2	0.285714	11	1.57143
Off season	BNT	April	2010-04-15	BNT Ent	815	11	0	0	32	2.90909
Off season	BNT	April	2010-04-15	BNT Ent	815	5	0	0	10	2
Off season	BNT	April	2010-04-15	BNT Oil	275	16	0	0	69	4.3125
Off season	BNT	April	2010-04-14	BNT Cow	299	8	0	0	32	4
Off season	BNT	April	2010-04-14	BNT Ent	815	15	75	5	51	3.4
Off season	BNT	April	2010-04-13	BNT Cow	299	4	0	0	5	1.25
Off season	BNT	April	2010-04-13	BNT Ent	815	4	0	0	11	2.75
Off season	BNT	April	2010-04-12	BNT Cow	299	7	0	0	24	3.42857
Off season	BNT	April	2010-04-12	BNT Ent	815	7	0	0	13	1.85714
Off season	BNT	April	2010-04-11	BNT Cow	299	15	0	0	33	2.2
Off season	BNT	April	2010-04-11	BNT Ent	815	3	0	0	7	2.33333
Off season	BNT	April	2010-04-10	BNT Cow	299	17	3	0.176471	29	1.70588
Off season	BNT	April	2010-04-10	BNT Ent	815	23	289	12.5652	26	1.13043
Off season	BNT	April	2010-04-09	BNT Cow	299	20	38	1.9	32	1.6
Off season	BNT	April	2010-04-09	BNT Ent	815	14	5	0.357143	28	2
Off season	BNT	April	2010-04-08	BNT Cow	299	4	0	0	7	1.75
Off season	BNT	April	2010-04-08	BNT Ent	815	4	0	0	11	2.75
Off season	BNT	April	2010-04-07	BNT Cow	299	1	1	1	0	0
Off season	BNT	April	2010-04-07	BNT Ent	815	4	0	0	5	1.25
Off season	BNT	April	2010-04-06	BNT Cow	299	3	0	0	8	2.66667
Off season	BNT	April	2010-04-06	BNT Ent	815	13	1	0.0769231	18	1.38462
Off season	BNT	April	2010-04-05	BNT Cow	299	11	0	0	43	3.90909
Off season	BNT	April	2010-04-05	BNT Ent	815	1	0	0	3	3
Off season	BNT	April	2010-04-04	BNT Cow	299	11	0	0	31	2.81818
Off season	BNT	April	2010-04-04	BNT Ent	815	22	81	3.68182	59	2.68182
Off season	BNT	April	2010-04-03	BNT Cow	299	5	0	0	11	2.2
Off season	BNT	April	2010-04-03	BNT Ent	815	11	13	1.18182	31	2.81818
Off season	BNT	April	2010-04-02	BNT Cow	299	3	0	0	6	2
Off season	BNT	April	2010-04-02	BNT Ent	815	5	3	0.6	18	3.6
Off season	BNT	April	2010-04-01	BNT Cow	299	6	2	0.333333	19	3.16667
Off season	BNT	April	2010-04-01	BNT Ent	815	4	0	0	9	2.25
Off season	BNT	April	2010-03-31	BNT Cow	299	8	3	0.375	18	2.25
Off season	BNT	April	2010-03-31	BNT Ent	815	10	28	2.8	5	0.5
Bird season	Random	January	2011-04-03	BNT Pig Random	0	4	0	0	4	1
Bird season	Random	January	2011-01-13	BNT Pig Random	0	3	0	0	3	1
Bird season	Random	January	2011-01-12	BNT Pig Random	0	8	0	0	13	1.625
Bird season	Random	January	2011-01-11	BNT Pig Random	0	3	1	0.333333	3	1
Bird season	Random	January	2011-01-10	BNT Mud Random	0	1	1	1	0	0
Bird season	Random	January	2011-01-10	BNT Pig Random	0	3	1	0.333333	2	0.666667
Bird season	Random	January	2011-01-09	BNT Mud Random	0	3	1	0.333333	2	0.666667
Bird season	Random	January	2011-01-09	BNT Pig Random	0	3	0	0	3	1
Bird season	Random	January	2011-01-08	BNT Pig Random	0	6	1	0.166667	6	1
Bird season	Random	January	2011-01-07	BNT Mud Random	0	1	1	1	0	0
Bird season	Random	January	2011-01-07	BNT Pig Random	0	5	4	0.8	1	0.2
Bird season	Random	January	2011-01-06	BNT Ent Random	0	2	0	0	2	1
Bird season	Random	January	2011-01-06	BNT Pig Random	0	1	0	0	1	1
Bird season	Random	January	2011-01-05	BNT Ent Random	0	3	1	0.333333	2	0.666667
Bird season	Random	January	2011-01-05	BNT Pig Random	0	4	1	0.25	3	0.75
Bird season	Random	January	2011-01-04	BNT Ent Random	0	2	0	0	3	1.5
Bird season	Random	January	2011-01-04	BNT Mud Random	0	1	1	1	0	0
Bird season	Random	January	2011-01-04	BNT Pig Random	0	6	0	0	6	1
Bird season	Random	January	2011-01-02	BNT Mud Random	0	2	0	0	2	1
Bird season	Random	January	2011-01-02	BNT Pig Random	0	2	0	0	3	1.5
Bird season	Random	January	2011-01-01	BNT Ent Random	0	1	0	0	1	1
Bird season	Random	January	2011-01-01	BNT Mud Random	0	1	1	1	0	0
Bird season	Random	January	2011-01-01	BNT Pig Random	0	1	0	0	1	1
Bird season	Random	January	2010-12-31	BNT Ent Random	0	1	1	1	0	0
Bird season	Random	January	2010-12-31	BNT Pig Random	0	1	0	0	1	1
Bird season	Random	December	2010-12-30	BNT Mud Random	0	2	1	0.5	1	0.5
Bird season	Random	December	2010-12-30	BNT Pig Random	0	2	0	0	2	1
Bird season	Random	December	2010-12-29	BNT Mud Random	0	1	0	0	1	1
Bird season	Random	December	2010-12-29	BNT Pig Random	0	2	2	1	2	1
Bird season	Random	December	2010-12-27	BNT Ent Random	0	2	0	0	2	1
Bird season	Random	December	2010-12-27	BNT Mud Random	0	1	0	0	2	2
Bird season	Random	December	2010-12-27	BNT Pig Random	0	1	0	0	1	1
Bird season	Random	December	2010-12-26	BNT Ent Random	0	2	1	0.5	1	0.5
Bird season	Random	December	2010-12-26	BNT Pig Random	0	1	0	0	1	1
Bird season	Random	December	2010-12-25	BNT Ent Random	0	2	1	0.5	1	0.5
Bird season	Random	December	2010-12-25	BNT Mud Random	0	1	0	0	0	0
Bird season	Random	December	2010-12-25	BNT Pig Random	0	3	0	0	4	1.33333
Bird season	Random	December	2010-12-24	BNT Mud Random	0	2	0	0	1	0.5
Bird season	Random	December	2010-12-24	BNT Pig Random	0	1	0	0	1	1
Bird season	Random	December	2010-12-23	BNT Ent Random	0	2	1	0.5	1	0.5
Bird season	Random	December	2010-12-23	BNT Mud Random	0	1	0	0	0	0
Bird season	Random	December	2010-12-23	BNT Pig Random	0	2	0	0	2	1
Bird season	Random	December	2010-12-22	BNT Ent Random	0	2	2	1	0	0
Bird season	Random	December	2010-12-22	BNT Mud Random	0	1	0	0	1	1
Bird season	Random	December	2010-12-22	BNT Pig Random	0	1	0	0	1	1
Bird season	Random	December	2010-12-21	BNT Ent Random	0	2	2	1	0	0
Bird season	Random	December	2010-12-20	BNT Ent Random	0	3	1	0.333333	0	0
Bird season	Random	December	2010-12-20	BNT Mud Random	0	1	0	0	1	1
Bird season	Random	December	2010-12-20	BNT Pig Random	0	5	0	0	5	1
Bird season	Random	December	2010-12-19	BNT Mud Random	0	2	1	0.5	0	0
Bird season	Random	December	2010-12-19	BNT Pig Random	0	3	0	0	3	1
Bird season	Random	December	2010-12-18	BNT Mud Random	0	3	0	0	3	1
Bird season	Random	December	2010-12-18	BNT Pig Random	0	3	0	0	3	1
Bird season	Random	December	2010-12-17	BNT Mud Random	0	3	3	1	0	0
Bird season	Random	December	2010-12-17	BNT Pig Random	0	1	0	0	1	1
Bird season	Random	December	2010-12-16	BNT Mud Random	0	1	0	0	0	0
Bird season	Random	December	2010-12-09	BNT Ent Random	0	1	4	4	0	0
Bird season	Random	December	2010-12-08	BNT Ent Random	0	3	5	1.66667	0	0
Bird season	Random	December	2010-12-05	BNT Ent Random	0	2	4	2	0	0
Bird season	Random	December	2010-12-04	BNT Ent Random	0	2	3	1.5	0	0
Bird season	Random	December	2010-12-04	BNT Pig Random	0	1	0	0	1	1
Bird season	Random	December	2010-12-03	BNT Ent Random	0	3	9	3	0	0
Bird season	Random	December	2010-12-02	BNT Ent Random	0	3	1	0.333333	2	0.666667
Bird season	Random	December	2010-12-02	BNT Pig Random	0	1	0	0	1	1
Bird season	Random	December	2010-12-01	BNT Ent Random	0	4	8	2	1	0.25
Bird season	Random	December	2010-12-01	BNT Pig Random	0	1	0	0	1	1
Bird season	Random	December	2010-11-30	BNT Ent Random	0	4	8	2	1	0.25
Bird season	Random	December	2010-11-30	BNT Pig Random	0	1	0	0	1	1
Bird season	Random	November	2010-11-29	BNT Ent Random	0	4	3	0.75	1	0.25
Bird season	Random	November	2010-11-29	BNT Pig Random	0	1	0	0	1	1
Bird season	Random	November	2010-11-28	BNT Ent Random	0	3	7	2.33333	1	0.333333
Bird season	Random	November	2010-11-28	BNT Pig Random	0	1	0	0	1	1
Bird season	Random	November	2010-11-27	BNT Ent Random	0	2	3	1.5	0	0
Bird season	Random	November	2010-11-26	BNT Ent Random	0	1	1	1	0	0
Bird season	Random	November	2010-11-26	BNT Pig Random	0	1	0	0	1	1
Bird season	Random	November	2010-11-25	BNT Pig Random	0	5	6	1.2	0	0
Bird season	Random	November	2010-11-24	BNT Ent Random	0	1	1	1	0	0
Bird season	Random	November	2010-11-24	BNT Pig Random	0	1	0	0	0	0
Bird season	Random	November	2010-11-23	BNT Ent Random	0	3	5	1.66667	0	0
Bird season	Random	November	2010-11-23	BNT Pig Random	0	2	1	0.5	1	0.5
Bird season	Random	November	2010-11-22	BNT Ent Random	0	2	3	1.5	0	0
Bird season	Random	November	2010-11-22	BNT Pig Random	0	2	1	0.5	1	0.5
Bird season	Random	November	2010-11-21	BNT Ent Random	0	3	9	3	1	0.333333
Bird season	Random	November	2010-11-21	BNT Pig Random	0	3	2	0.666667	1	0.333333
Bird season	Random	November	2010-11-20	BNT Ent Random	0	2	4	2	0	0
Bird season	Random	November	2010-11-20	BNT Pig Random	0	1	0	0	1	1
Bird season	Random	November	2010-11-19	BNT Ent Random	0	5	4	0.8	1	0.2
Bird season	Random	November	2010-11-19	BNT Pig Random	0	1	0	0	2	2
Bird season	Random	November	2010-11-18	BNT Ent Random	0	2	2	1	1	0.5
Bird season	Random	November	2010-11-17	BNT Ent Random	0	3	3	1	1	0.333333
Bird season	Random	November	2010-11-16	BNT Pig Random	0	1	0	0	1	1
Bird season	Random	November	2010-11-15	BNT Ent Random	0	4	4	1	1	0.25
Bird season	Random	November	2010-11-14	BNT Ent Random	0	6	18	3	2	0.333333
Bird season	Random	November	2010-11-14	BNT Pig Random	0	1	0	0	1	1
Bird season	Random	November	2010-11-13	BNT Ent Random	0	3	6	2	1	0.333333
Bird season	Random	November	2010-11-13	BNT Pig Random	0	1	0	0	1	1
Bird season	Random	November	2010-11-12	BNT Ent Random	0	4	4	1	1	0.25
Bird season	Random	November	2010-11-12	BNT Pig Random	0	1	0	0	1	1
Bird season	Random	November	2010-11-11	BNT Ent Random	0	2	3	1.5	0	0
Bird season	Random	November	2010-11-11	BNT Pig Random	0	2	0	0	2	1
Bird season	Random	November	2010-11-10	BNT Ent Random	0	2	2	1	0	0
Bird season	Random	November	2010-11-09	BNT Ent Random	0	3	2	0.666667	2	0.666667
Bird season	Random	November	2010-11-09	BNT Pig Random	0	1	0	0	1	1
Bird season	Random	November	2010-11-08	BNT Pig Random	0	1	0	0	1	1
Bird season	Random	November	2010-11-05	BNT Ent Random	0	2	2	1	0	0
Bird season	Random	November	2010-11-04	BNT Ent Random	0	5	7	1.4	0	0
Bird season	Random	November	2010-11-03	BNT Ent Random	0	6	3	0.5	3	0.5
Bird season	Random	November	2010-11-02	BNT Pig Random	0	1	0	0	1	1
Bird season	Random	November	2010-11-01	BNT Pig Random	0	1	0	0	1	1
Bird season	Random	November	2010-10-31	BNT Pig Random	0	2	0	0	2	1
Bird season	Random	March	2010-03-13	BNT Cow Random	0	1	0	0	1	1
Bird season	Random	March	2010-03-12	BNT Cow Random	0	2	0	0	2	1
Bird season	Random	March	2010-03-11	BNT Cow Random	0	2	0	0	2	1
Bird season	Random	March	2010-03-09	BNT Cow Random	0	1	0	0	1	1
Bird season	Random	February	2010-02-25	BNT Mud Random	0	3	1	0.333333	2	0.666667
Bird season	Random	February	2010-02-25	BNT Pig Random	0	1	0	0	1	1
Bird season	Random	February	2010-02-24	BNT Pig Random	0	2	0	0	2	1
Bird season	Random	February	2010-02-23	BNT Mud Random	0	2	0	0	2	1
Bird season	Random	February	2010-02-22	BNT Pig Random	0	1	1	1	0	0
Bird season	Random	February	2010-02-21	BNT Mud Random	0	5	1	0.2	4	0.8
Bird season	Random	February	2010-02-21	BNT Pig Random	0	4	0	0	4	1
Bird season	Random	February	2010-02-20	BNT Pig Random	0	4	1	0.25	3	0.75
Bird season	Random	January	2010-01-15	BNT Cow Random	0	4	2	0.5	2	0.5
Bird season	Random	January	2010-01-14	BNT Cow Random	0	1	0	0	1	1
Bird season	Random	January	2010-01-11	BNT Cow Random	0	1	0	0	1	1
Bird season	Random	January	2010-01-10	BNT Cow Random	0	1	0	0	1	1
Bird season	Random	January	2010-01-09	BNT Cow Random	0	5	2	0.4	3	0.6
Off season	Random	October	2010-10-23	BNT Oil Random	0	1	0	0	1	1
Off season	Random	October	2010-10-22	BNT Oil Random	0	5	1	0.2	7	1.4
Off season	Random	October	2010-10-21	BNT Oil Random	0	1	0	0	1	1
Off season	Random	October	2010-10-20	BNT Mud Random	0	1	0	0	1	1
Off season	Random	October	2010-10-20	BNT Oil Random	0	7	0	0	8	1.14286
Off season	Random	October	2010-10-19	BNT Oil Random	0	4	0	0	4	1
Off season	Random	October	2010-10-18	BNT Mud Random	0	4	6	1.5	3	0.75
Off season	Random	October	2010-10-18	BNT Oil Random	0	6	0	0	5	0.833333
Off season	Random	October	2010-10-17	BNT Mud Random	0	2	0	0	3	1.5
Off season	Random	October	2010-10-17	BNT Oil Random	0	2	0	0	2	1
Off season	Random	October	2010-10-16	BNT Mud Random	0	1	0	0	1	1
Off season	Random	October	2010-10-16	BNT Oil Random	0	6	0	0	7	1.16667
Off season	Random	October	2010-10-15	BNT Ent Random	0	1	4	4	0	0
Off season	Random	October	2010-10-15	BNT Mud Random	0	2	0	0	2	1
Off season	Random	October	2010-10-15	BNT Oil Random	0	10	0	0	14	1.4
Off season	Random	October	2010-10-14	BNT Ent Random	0	1	0	0	1	1
Off season	Random	October	2010-10-14	BNT Mud Random	0	2	1	0.5	1	0.5
Off season	Random	October	2010-10-14	BNT Oil Random	0	6	0	0	8	1.33333
Off season	Random	October	2010-10-13	BNT Ent Random	0	1	0	0	1	1
Off season	Random	October	2010-10-13	BNT Mud Random	0	2	1	0.5	0	0
Off season	Random	October	2010-10-13	BNT Oil Random	0	10	0	0	11	1.1
Off season	Random	October	2010-10-12	BNT Mud Random	0	4	6	1.5	4	1
Off season	Random	October	2010-10-12	BNT Oil Random	0	14	0	0	15	1.07143
Off season	Random	October	2010-10-11	BNT Mud Random	0	2	1	0.5	1	0.5
Off season	Random	October	2010-10-11	BNT Oil Random	0	13	0	0	17	1.30769
Off season	Random	October	2010-10-10	BNT Mud Random	0	1	0	0	1	1
Off season	Random	October	2010-10-10	BNT Oil Random	0	11	0	0	14	1.27273
Off season	Random	October	2010-10-09	BNT Oil Random	0	12	0	0	14	1.16667
Off season	Random	October	2010-10-08	BNT Mud Random	0	3	0	0	3	1
Off season	Random	October	2010-10-08	BNT Oil Random	0	20	2	0.1	22	1.1
Off season	Random	October	2010-10-07	BNT Ent Random	0	1	0	0	1	1
Off season	Random	October	2010-10-07	BNT Mud Random	0	3	0	0	3	1
Off season	Random	October	2010-10-07	BNT Oil Random	0	20	0	0	19	0.95
Off season	Random	October	2010-10-06	BNT Mud Random	0	2	0	0	2	1
Off season	Random	October	2010-10-06	BNT Oil Random	0	17	0	0	20	1.17647
Off season	Random	October	2010-10-05	BNT Oil Random	0	10	0	0	11	1.1
Off season	Random	October	2010-10-04	BNT Oil Random	0	11	0	0	14	1.27273
Off season	Random	October	2010-10-03	BNT Mud Random	0	5	1	0.2	4	0.8
Off season	Random	October	2010-10-03	BNT Oil Random	0	13	0	0	15	1.15385
Off season	Random	October	2010-10-02	BNT Oil Random	0	6	0	0	6	1
Off season	Random	October	2010-10-01	BNT Ent Random	0	1	0	0	1	1
Off season	Random	October	2010-10-01	BNT Mud Random	0	2	0	0	3	1.5
Off season	Random	October	2010-10-01	BNT Oil Random	0	10	0	0	12	1.2
Off season	Random	October	2010-09-30	BNT Mud Random	0	1	0	0	2	2
Off season	Random	October	2010-09-30	BNT Oil Random	0	14	8	0.571429	9	0.642857
Off season	Random	September	2010-09-29	BNT Oil Random	0	13	2	0.153846	13	1
Off season	Random	September	2010-09-28	BNT Oil Random	0	17	3	0.176471	15	0.882353
Off season	Random	September	2010-09-27	BNT Oil Random	0	12	0	0	11	0.916667
Off season	Random	September	2010-09-26	BNT Ent Random	0	1	2	2	0	0
Off season	Random	September	2010-09-26	BNT Mud Random	0	1	0	0	1	1
Off season	Random	September	2010-09-26	BNT Oil Random	0	13	0	0	12	0.923077
Off season	Random	September	2010-09-25	BNT Ent Random	0	1	0	0	1	1
Off season	Random	September	2010-09-25	BNT Oil Random	0	15	1	0.0666667	14	0.933333
Off season	Random	September	2010-09-24	BNT Oil Random	0	15	3	0.2	13	0.866667
Off season	Random	September	2010-09-23	BNT Oil Random	0	8	0	0	8	1
Off season	Random	September	2010-09-22	BNT Mud Random	0	1	0	0	1	1
Off season	Random	September	2010-09-22	BNT Oil Random	0	11	0	0	11	1
Off season	Random	September	2010-09-21	BNT Mud Random	0	1	0	0	0	0
Off season	Random	September	2010-09-21	BNT Oil Random	0	9	1	0.111111	8	0.888889
Off season	Random	September	2010-09-20	BNT Ent Random	0	1	0	0	1	1
Off season	Random	September	2010-09-20	BNT Mud Random	0	1	0	0	1	1
Off season	Random	September	2010-09-20	BNT Oil Random	0	14	0	0	16	1.14286
Off season	Random	September	2010-09-19	BNT Ent Random	0	1	4	4	0	0
Off season	Random	September	2010-09-19	BNT Oil Random	0	17	1	0.0588235	18	1.05882
Off season	Random	September	2010-09-18	BNT Mud Random	0	1	1	1	0	0
Off season	Random	September	2010-09-18	BNT Oil Random	0	15	0	0	15	1
Off season	Random	September	2010-09-17	BNT Oil Random	0	9	1	0.111111	8	0.888889
Off season	Random	September	2010-09-16	BNT Ent Random	0	1	0	0	1	1
Off season	Random	September	2010-09-16	BNT Oil Random	0	11	0	0	14	1.27273
Off season	Random	September	2010-09-15	BNT Oil Random	0	6	0	0	7	1.16667
Off season	Random	September	2010-09-14	BNT Ent Random	0	1	1	1	0	0
Off season	Random	September	2010-09-14	BNT Oil Random	0	5	0	0	5	1
Off season	Random	September	2010-09-13	BNT Ent Random	0	1	1	1	0	0
Off season	Random	September	2010-09-13	BNT Oil Random	0	8	0	0	10	1.25
Off season	Random	September	2010-09-12	BNT Ent Random	0	2	1	0.5	1	0.5
Off season	Random	September	2010-09-12	BNT Mud Random	0	1	0	0	1	1
Off season	Random	September	2010-09-12	BNT Oil Random	0	9	1	0.111111	9	1
Off season	Random	September	2010-09-11	BNT Oil Random	0	5	0	0	6	1.2
Off season	Random	September	2010-09-10	BNT Mud Random	0	2	1	0.5	0	0
Off season	Random	September	2010-09-09	BNT Ent Random	0	2	10	5	0	0
Off season	Random	September	2010-09-09	BNT Pig Random	0	1	0	0	1	1
Off season	Random	September	2010-09-08	BNT Pig Random	0	1	0	0	1	1
Off season	Random	September	2010-09-07	BNT Ent Random	0	1	1	1	0	0
Off season	Random	September	2010-09-07	BNT Pig Random	0	1	1	1	0	0
Off season	Random	September	2010-09-06	BNT Ent Random	0	5	3	0.6	2	0.4
Off season	Random	September	2010-09-05	BNT Mud Random	0	1	0	0	1	1
Off season	Random	September	2010-09-04	BNT Ent Random	0	4	5	1.25	0	0
Off season	Random	September	2010-09-03	BNT Ent Random	0	1	1	1	0	0
Off season	Random	September	2010-09-03	BNT Mud Random	0	2	1	0.5	1	0.5
Off season	Random	September	2010-09-02	BNT Mud Random	0	1	1	1	0	0
Off season	Random	September	2010-09-01	BNT Mud Random	0	2	1	0.5	1	0.5
Off season	Random	September	2010-09-01	BNT Pig Random	0	1	0	0	1	1
Off season	Random	August	2010-08-29	BNT Ent Random	0	2	1	0.5	1	0.5
Off season	Random	August	2010-08-29	BNT Pig Random	0	1	1	1	0	0
Off season	Random	August	2010-08-28	BNT Ent Random	0	1	0	0	1	1
Off season	Random	August	2010-08-27	BNT Ent Random	0	1	0	0	1	1
Off season	Random	August	2010-08-27	BNT Pig Random	0	1	0	0	1	1
Off season	Random	August	2010-08-26	BNT Ent Random	0	2	0	0	2	1
Off season	Random	August	2010-08-26	BNT Mud Random	0	1	0	0	1	1
Off season	Random	August	2010-08-26	BNT Pig Random	0	1	0	0	1	1
Off season	Random	August	2010-08-25	BNT Ent Random	0	3	3	1	0	0
Off season	Random	August	2010-08-24	BNT Ent Random	0	3	3	1	0	0
Off season	Random	August	2010-08-24	BNT Mud Random	0	2	2	1	0	0
Off season	Random	August	2010-08-22	BNT Ent Random	0	2	3	1.5	0	0
Off season	Random	August	2010-08-21	BNT Ent Random	0	2	1	0.5	1	0.5
Off season	Random	August	2010-08-21	BNT Mud Random	0	1	0	0	1	1
Off season	Random	August	2010-08-20	BNT Ent Random	0	1	0	0	1	1
Off season	Random	August	2010-08-20	BNT Mud Random	0	1	0	0	1	1
Off season	Random	August	2010-08-19	BNT Mud Random	0	1	1	1	0	0
Off season	Random	August	2010-08-16	BNT Ent Random	0	1	1	1	0	0
Off season	Random	August	2010-08-06	BNT Mud Random	0	1	1	1	0	0
Off season	Random	August	2010-08-05	BNT Mud Random	0	2	0	0	3	1.5
Off season	Random	August	2010-08-04	BNT Mud Random	0	2	0	0	2	1
Off season	Random	August	2010-08-03	BNT Mud Random	0	1	1	1	0	0
Off season	Random	August	2010-08-03	BNT Pig Random	0	1	0	0	2	2
Off season	Random	July	2010-07-30	BNT Mud Random	0	2	0	0	2	1
Off season	Random	July	2010-07-29	BNT Mud Random	0	1	0	0	2	2
Off season	Random	July	2010-07-28	BNT Mud Random	0	2	0	0	2	1
Off season	Random	July	2010-07-26	BNT Mud Random	0	1	1	1	0	0
Off season	Random	July	2010-07-26	BNT Pig Random	0	1	0	0	1	1
Off season	Random	July	2010-07-25	BNT Mud Random	0	2	1	0.5	1	0.5
Off season	Random	July	2010-07-24	BNT Mud Random	0	3	0	0	3	1
Off season	Random	July	2010-07-23	BNT Mud Random	0	2	0	0	2	1
Off season	Random	July	2010-07-14	BNT Road Random	0	4	3	0.75	1	0.25
Off season	Random	July	2010-07-12	BNT Road Random	0	5	5	1	0	0
Off season	Random	July	2010-07-11	BNT Road Random	0	12	12	1	1	0.0833333
Off season	Random	July	2010-07-10	BNT Road Random	0	1	0	0	1	1
Off season	Random	July	2010-07-09	BNT Oil Random	0	3	0	0	3	1
Off season	Random	July	2010-07-09	BNT Road Random	0	2	0	0	3	1.5
Off season	Random	July	2010-07-08	BNT Road Random	0	2	0	0	3	1.5
Off season	Random	July	2010-07-07	BNT Oil Random	0	2	0	0	3	1.5
Off season	Random	July	2010-07-06	BNT Oil Random	0	2	1	0.5	1	0.5
Off season	Random	July	2010-07-06	BNT Road Random	0	3	2	0.666667	2	0.666667
Off season	Random	July	2010-07-05	BNT Oil Random	0	2	1	0.5	1	0.5
Off season	Random	July	2010-07-05	BNT Road Random	0	1	1	1	0	0
Off season	Random	July	2010-07-04	BNT Oil Random	0	2	2	1	0	0
Off season	Random	July	2010-07-04	BNT Road Random	0	1	0	0	1	1
Off season	Random	July	2010-07-03	BNT Oil Random	0	2	1	0.5	1	0.5
Off season	Random	July	2010-07-02	BNT Road Random	0	1	1	1	0	0
Off season	Random	July	2010-07-01	BNT Road Random	0	2	2	1	0	0
Off season	Random	July	2010-06-30	BNT Road Random	0	1	0	0	1	1
Off season	Random	June	2010-06-29	BNT Road Random	0	2	0	0	2	1
Off season	Random	June	2010-06-28	BNT Oil Random	0	1	1	1	0	0
Off season	Random	June	2010-06-28	BNT Road Random	0	1	0	0	1	1
Off season	Random	June	2010-06-27	BNT Oil Random	0	2	1	0.5	1	0.5
Off season	Random	June	2010-06-27	BNT Road Random	0	3	4	1.33333	1	0.333333
Off season	Random	June	2010-06-26	BNT Oil Random	0	2	0	0	2	1
Off season	Random	June	2010-06-26	BNT Road Random	0	2	0	0	2	1
Off season	Random	June	2010-06-25	BNT Oil Random	0	3	2	0.666667	1	0.333333
Off season	Random	June	2010-06-25	BNT Road Random	0	2	0	0	2	1
Off season	Random	June	2010-06-24	BNT Oil Random	0	2	1	0.5	1	0.5
Off season	Random	June	2010-06-24	BNT Road Random	0	1	0	0	1	1
Off season	Random	June	2010-06-19	BNT Ent Random	0	3	2	0.666667	2	0.666667
Off season	Random	June	2010-06-18	BNT Ent Random	0	4	0	0	4	1
Off season	Random	June	2010-06-17	BNT Ent Random	0	2	0	0	2	1
Off season	Random	June	2010-06-16	BNT Ent Random	0	2	0	0	2	1
Off season	Random	June	2010-06-15	BNT Ent Random	0	2	0	0	2	1
Off season	Random	June	2010-06-14	BNT Ent Random	0	3	0	0	3	1
Off season	Random	June	2010-06-13	BNT Ent Random	0	3	2	0.666667	2	0.666667
Off season	Random	June	2010-06-12	BNT Ent Random	0	2	0	0	2	1
Off season	Random	June	2010-06-11	BNT Ent Random	0	3	0	0	5	1.66667
Off season	Random	June	2010-06-09	BNT Ent Random	0	3	3	1	0	0
Off season	Random	June	2010-06-08	BNT Ent Random	0	8	2	0.25	7	0.875
Off season	Random	June	2010-06-07	BNT Ent Random	0	3	0	0	5	1.66667
Off season	Random	June	2010-06-06	BNT Ent Random	0	2	0	0	2	1
Off season	Random	June	2010-06-05	BNT Ent Random	0	1	0	0	2	2
Off season	Random	June	2010-06-04	BNT Ent Random	0	1	0	0	2	2
Off season	Random	June	2010-06-03	BNT Ent Random	0	4	0	0	7	1.75
Off season	Random	June	2010-06-02	BNT Ent Random	0	2	0	0	4	2
Off season	Random	June	2010-06-01	BNT Ent Random	0	3	0	0	4	1.33333
Off season	Random	June	2010-05-31	BNT Ent Random	0	5	0	0	8	1.6
Off season	Random	May	2010-05-30	BNT Ent Random	0	6	0	0	8	1.33333
Off season	Random	May	2010-05-29	BNT Ent Random	0	4	1	0.25	8	2
Off season	Random	May	2010-05-28	BNT Ent Random	0	5	0	0	12	2.4
Off season	Random	May	2010-05-27	BNT Ent Random	0	6	0	0	11	1.83333
Off season	Random	May	2010-05-26	BNT Ent Random	0	8	0	0	11	1.375
Off season	Random	May	2010-05-25	BNT Ent Random	0	9	0	0	12	1.33333
Off season	Random	May	2010-05-24	BNT Ent Random	0	5	0	0	5	1
Off season	Random	May	2010-05-23	BNT Ent Random	0	5	0	0	5	1
Off season	Random	May	2010-05-22	BNT Ent Random	0	5	1	0.2	4	0.8
Off season	Random	May	2010-05-22	BNT Road Random	0	1	0	0	1	1
Off season	Random	May	2010-05-21	BNT Ent Random	0	5	0	0	5	1
Off season	Random	May	2010-05-21	BNT Road Random	0	3	1	0.333333	2	0.666667
Off season	Random	May	2010-05-20	BNT Road Random	0	2	0	0	2	1
Off season	Random	May	2010-05-19	BNT Road Random	0	4	0	0	6	1.5
Off season	Random	May	2010-05-18	BNT Road Random	0	2	1	0.5	1	0.5
Off season	Random	May	2010-05-17	BNT Road Random	0	4	0	0	4	1
Off season	Random	May	2010-05-16	BNT Road Random	0	4	3	0.75	1	0.25
Off season	Random	May	2010-05-15	BNT Road Random	0	5	2	0.4	4	0.8
Off season	Random	May	2010-05-14	BNT Road Random	0	1	0	0	2	2
Off season	Random	May	2010-05-13	BNT Pig Random	0	1	1	1	0	0
Off season	Random	May	2010-05-13	BNT Road Random	0	2	3	1.5	0	0
Off season	Random	May	2010-05-12	BNT Road Random	0	4	0	0	4	1
Off season	Random	May	2010-05-11	BNT Road Random	0	4	0	0	5	1.25
Off season	Random	May	2010-05-10	BNT Road Random	0	2	0	0	2	1
Off season	Random	April	2010-04-28	BNT Oil Random	0	1	0	0	1	1
Off season	Random	April	2010-04-27	BNT Oil Random	0	3	0	0	3	1
Off season	Random	April	2010-04-26	BNT Oil Random	0	3	0	0	3	1
Off season	Random	April	2010-04-25	BNT Oil Random	0	5	1	0.2	4	0.8
Off season	Random	April	2010-04-24	BNT Oil Random	0	3	0	0	3	1
Off season	Random	April	2010-04-24	BNT Road Random	0	1	1	1	0	0
Off season	Random	April	2010-04-23	BNT Oil Random	0	4	0	0	5	1.25
Off season	Random	April	2010-04-23	BNT Road Random	0	4	1	0.25	3	0.75
Off season	Random	April	2010-04-22	BNT Oil Random	0	7	1	0.142857	7	1
Off season	Random	April	2010-04-22	BNT Road Random	0	4	1	0.25	4	1
Off season	Random	April	2010-04-21	BNT Ent Random	0	1	0	0	2	2
Off season	Random	April	2010-04-21	BNT Oil Random	0	1	0	0	1	1
Off season	Random	April	2010-04-21	BNT Road Random	0	4	2	0.5	2	0.5
Off season	Random	April	2010-04-20	BNT Ent Random	0	1	0	0	1	1
Off season	Random	April	2010-04-20	BNT Oil Random	0	4	1	0.25	3	0.75
Off season	Random	April	2010-04-20	BNT Road Random	0	4	0	0	4	1
Off season	Random	April	2010-04-19	BNT Ent Random	0	3	1	0.333333	3	1
Off season	Random	April	2010-04-19	BNT Road Random	0	1	0	0	1	1
Off season	Random	April	2010-04-18	BNT Ent Random	0	2	0	0	2	1
Off season	Random	April	2010-04-18	BNT Oil Random	0	3	0	0	3	1
Off season	Random	April	2010-04-17	BNT Ent Random	0	1	1	1	0	0
Off season	Random	April	2010-04-17	BNT Oil Random	0	1	0	0	1	1
Off season	Random	April	2010-04-16	BNT Ent Random	0	2	2	1	0	0
Off season	Random	April	2010-04-16	BNT Oil Random	0	1	0	0	1	1
Off season	Random	April	2010-04-15	BNT Oil Random	0	2	0	0	2	1
Off season	Random	July	2010-01-16	BNT Road Random	0	5	2	0.4	4	0.8
Off season	Random	July	2010-01-15	BNT Road Random	0	1	0	0	1	1
