# Supplementary material for: Communally Nesting Migratory Birds Create Ecological Hot-Spots in Tropical Australia
Source: PLoS One. 2016 Oct 5;11(10):e0162651. doi: 10.1371/journal.pone.0162651 (PMC5051721; doi:10.1371/journal.pone.0162651)
Supplement: S2 File — (XLSX) [file pone.0162651.s002.xlsx]

## Sheet: Analysis for PLOS paper
Date	Tree Name	Tree type	Season	Nests in tree	Time	Mammals	Birds	Reptiles	Amphibians
2013-11-15	BNT Windy	Colony	Bird season		22:36:00	0	0	0	0
2013-11-16	BNT Windy	Colony	Bird season		22:54:00	0	0	0	0
2013-11-19	BNT Windy	Colony	Bird season		23:10:00	0	0	0	10
2013-11-24	BNT Windy	Colony	Bird season		23:20:00	0	0	0	5
2013-11-26	BNT Windy	Colony	Bird season		23:25:00	0	0	0	3
2013-11-28	BNT Windy	Colony	Bird season		21:55:00	0	0	0	3
2013-12-02	BNT Windy	Colony	Bird season		23:05:00	0	0	1	3
2013-12-04	BNT Windy	Colony	Bird season		23:20:00	0	0	0	5
2013-11-15	BNT Windy	Random	Bird season		22:36:00	0	0	0	0
2013-11-16	BNT Windy	Random	Bird season		22:54:00	0	0	0	0
2013-11-19	BNT Windy	Random	Bird season		23:10:00	0	0	0	0
2014-10-28	BNT She	Colony	Off season	400	19:15:00	1	0	0	0
2014-10-31	BNT She	Colony	Off season	400	20:35:00	0	0	0	0
2014-11-21	BNT She	Colony	Bird season	400	20:42:00	0	0	0	0
2014-12-07	BNT She	Colony	Bird season	400	19:30:00	0	0	3	4
2014-12-08	BNT She	Colony	Bird season	400	19:50:00	0	0	0	0
2014-12-09	BNT She	Colony	Bird season	400	21:23:00	0	0	0	0
2014-12-10	BNT She	Colony	Bird season	400	21:32:00	0	0	0	0
2014-12-11	BNT She	Colony	Bird season	400	19:35:00	0	0	1	2
2014-12-13	BNT She	Colony	Bird season	400	20:20:00	0	0	1	1
2014-12-14	BNT She	Colony	Bird season	400	19:41:00	0	0	0	2
2014-12-30	BNT She	Colony	Bird season	400	20:38:00	0	0	0	0
2015-01-01	BNT She	Colony	Bird season	400	19:40:00	0	0	1	1
2015-01-02	BNT She	Colony	Bird season	400	19:48:00	0	0	1	2
2015-01-08	BNT She	Colony	Bird season	400	20:19:00	0	0	1	5
2015-11-25	BNT She	Colony	Bird season	400	19:56:00	0	0	0	4
2015-12-03	BNT She	Colony	Bird season	400	19:45:00	0	0	0	0
2015-12-05	BNT She	Colony	Bird season	400	19:50:00	0	0	0	0
2015-12-07	BNT She	Colony	Bird season	400	19:54:00	0	0	0	0
2015-12-08	BNT She	Colony	Bird season	400	19:52:00	0	0	0	1
2015-12-09	BNT She	Colony	Bird season	400	19:47:00	0	0	1	1
2015-12-10	BNT She	Colony	Bird season	400	20:10:00	0	0	0	0
2015-12-11	BNT She	Colony	Bird season	400	20:45:00	0	0	0	0
2015-12-13	BNT She	Colony	Bird season	400	21:17:00	0	0	0	0
2015-12-14	BNT She	Colony	Bird season	400	20:00:00	0	0	0	1
2015-12-15	BNT She	Colony	Bird season	400	19:49:00	0	0	0	2
2015-12-16	BNT She	Colony	Bird season	400	19:50:00	0	0	1	3
2015-12-18	BNT She	Colony	Bird season	400	19:55:00	0	0	1	15
2015-12-19	BNT She	Colony	Bird season	400	19:45:00	0	0	2	5
2015-12-20	BNT She	Colony	Bird season	400	19:55:00	0	0	0	8
2015-12-22	BNT She	Colony	Bird season	400	20:10:00	0	0	2	5
2015-12-28	BNT She	Colony	Bird season	400	21:20:00	0	0	0	20
2016-01-10	BNT She	Colony	Bird season	400	21:29:00	0	0	1	3
2016-01-24	BNT She	Colony	Bird season	400	19:48:00	0	0	0	10
2014-10-28	BNT She	Random	Off season	0	19:15:00	0	0	0	0
2014-10-31	BNT She	Random	Off season	0	20:35:00	0	0	0	0
2014-11-21	BNT She	Random	Bird season	0	20:42:00	0	0	0	0
2014-12-07	BNT She	Random	Bird season	0	19:30:00	0	0	0	0
2014-12-08	BNT She	Random	Bird season	0	19:50:00	0	0	0	0
2014-12-09	BNT She	Random	Bird season	0	21:23:00	0	0	0	0
2014-12-10	BNT She	Random	Bird season	0	21:32:00	0	0	0	0
2014-12-11	BNT She	Random	Bird season	0	19:35:00	0	0	0	0
2014-12-13	BNT She	Random	Bird season	0	20:20:00	0	0	0	0
2014-12-14	BNT She	Random	Bird season	0	19:41:00	0	0	0	0
2014-12-30	BNT She	Random	Bird season	0	20:38:00	0	0	0	0
2015-01-01	BNT She	Random	Bird season	0	19:40:00	0	0	0	0
2015-01-02	BNT She	Random	Bird season	0	19:48:00	0	0	0	0
2015-01-08	BNT She	Random	Bird season	0	20:19:00	0	0	0	0
2015-11-25	BNT She	Random	Bird season	0	19:56:00	0	0	0	0
2015-12-03	BNT She	Random	Bird season	0	19:45:00	0	0	0	0
2015-12-05	BNT She	Random	Bird season	0	19:50:00	0	0	0	0
2015-12-07	BNT She	Random	Bird season	0	19:54:00	0	0	0	0
2015-12-08	BNT She	Random	Bird season	0	19:52:00	0	0	0	0
2015-12-09	BNT She	Random	Bird season	0	19:47:00	0	0	0	0
2015-12-10	BNT She	Random	Bird season	0	20:10:00	0	0	0	0
2015-12-11	BNT She	Random	Bird season	0	20:45:00	0	0	0	0
2015-12-13	BNT She	Random	Bird season	0	21:17:00	0	0	0	0
2015-12-14	BNT She	Random	Bird season	0	20:00:00	0	0	0	0
2015-12-15	BNT She	Random	Bird season	0	19:49:00	0	0	0	0
2015-12-16	BNT She	Random	Bird season	0	19:50:00	0	0	0	0
2015-12-18	BNT She	Random	Bird season	0	19:55:00	0	0	0	0
2015-12-19	BNT She	Random	Bird season	0	19:45:00	0	0	0	0
2015-12-20	BNT She	Random	Bird season	0	19:55:00	0	0	0	0
2015-12-22	BNT She	Random	Bird season	0	20:10:00	0	0	0	0
2015-12-28	BNT She	Random	Bird season	0	21:20:00	0	0	0	0
2016-01-10	BNT She	Random	Bird season	0	21:29:00	0	0	0	0
2016-01-24	BNT She	Random	Bird season	0	19:48:00	0	0	0	0
2014-01-16	BNT Rock	Colony	Bird season	300	21:10:00	0	0	0	3
2015-01-07	BNT Rock	Colony	Bird season	300	22:20:00	0	0	2	7
2016-01-27	BNT Rock	Colony	Bird season	300	21:15:00	0	0	2	10
2016-01-28	BNT Rock	Colony	Bird season	300	21:20:00	0	0	0	0
2014-01-16	BNT Rock	Random	Bird season	0	21:10:00	0	0	0	0
2015-01-07	BNT Rock	Random	Bird season	0	22:20:00	0	0	0	0
2016-01-27	BNT Rock	Random	Bird season	0	21:15:00	0	0	0	0
2016-01-28	BNT Rock	Random	Bird season	0	21:20:00	0	0	0	0
2013-09-12	BNT Road	Colony	Off season	202	20:42:00	0	0	0	0
2013-09-16	BNT Road	Colony	Off season	202	20:48:00	1	0	0	0
2013-09-18	BNT Road	Colony	Off season	202	21:32:00	0	0	0	0
2013-09-20	BNT Road	Colony	Off season	202	19:55:00	0	0	0	0
2013-09-22	BNT Road	Colony	Off season	202	20:48:00	0	0	1	0
2013-09-25	BNT Road	Colony	Off season	202	21:45:00	0	0	0	0
2013-09-26	BNT Road	Colony	Off season	202	20:48:00	0	0	0	0
2013-09-27	BNT Road	Colony	Off season	202	20:50:00	0	0	0	0
2013-09-29	BNT Road	Colony	Off season	202	21:15:00	0	0	0	0
2013-10-01	BNT Road	Colony	Off season	202	22:00:00	0	0	0	0
2013-10-06	BNT Road	Colony	Off season	202	21:30:00	0	0	0	0
2013-10-07	BNT Road	Colony	Off season	202	21:53:00	0	0	0	0
2013-10-08	BNT Road	Colony	Off season	202	21:35:00	0	0	0	0
2013-11-14	BNT Road	Colony	Bird season	202	21:25:00	0	0	0	0
2013-11-15	BNT Road	Colony	Bird season	202	21:37:00	1	0	0	0
2013-11-16	BNT Road	Colony	Bird season	202	21:07:00	0	0	0	1
2013-11-17	BNT Road	Colony	Bird season	202	21:20:00	0	0	0	0
2013-11-19	BNT Road	Colony	Bird season	202	22:37:00	1	0	0	1
2013-11-20	BNT Road	Colony	Bird season	202	23:30:00	0	0	0	2
2013-11-21	BNT Road	Colony	Bird season	202	23:10:00	0	0	0	3
2013-11-24	BNT Road	Colony	Bird season	202	22:35:00	0	0	0	3
2013-11-25	BNT Road	Colony	Bird season	202	22:50:00	0	0	0	2
2013-11-26	BNT Road	Colony	Bird season	202	22:45:00	0	0	1	1
2013-11-27	BNT Road	Colony	Bird season	202	22:10:00	0	0	0	3
2013-11-28	BNT Road	Colony	Bird season	202	22:00:00	0	0	2	4
2013-11-29	BNT Road	Colony	Bird season	202	21:15:00	0	0	0	3
2013-12-01	BNT Road	Colony	Bird season	202	21:10:00	0	0	0	4
2013-12-02	BNT Road	Colony	Bird season	202	21:15:00	0	0	0	4
2013-12-04	BNT Road	Colony	Bird season	202	20:30:00	0	0	3	4
2013-12-07	BNT Road	Colony	Bird season	202	21:40:00	0	0	0
2013-12-09	BNT Road	Colony	Bird season	202	21:25:00	0	0	3	6
2013-12-12	BNT Road	Colony	Bird season	202	21:50:00	0	0	1	4
2013-12-15	BNT Road	Colony	Bird season	202	22:30:00	0	0	0	5
2013-12-17	BNT Road	Colony	Bird season	202	22:10:00	0	0	1	5
2013-12-21	BNT Road	Colony	Bird season	202	21:40:00	0	0	1	2
2013-12-22	BNT Road	Colony	Bird season	202	21:00:00	0	0	2	3
2013-12-23	BNT Road	Colony	Bird season	202	20:50:00	0	0	3	3
2013-12-24	BNT Road	Colony	Bird season	202	20:38:00	0	0	0	16
2014-01-02	BNT Road	Colony	Bird season	202	21:45:00	0	0	1	1
2014-01-05	BNT Road	Colony	Bird season	202	22:10:00	0	0	1	2
2014-01-06	BNT Road	Colony	Bird season	202	22:00:00	0	0	0	6
2014-01-07	BNT Road	Colony	Bird season	202	20:50:00	0	0	0	4
2014-01-08	BNT Road	Colony	Bird season	202	21:10:00	0	0	1	4
2014-01-09	BNT Road	Colony	Bird season	202	21:45:00	0	0	0	3
2014-01-12	BNT Road	Colony	Bird season	202	21:25:00	0	0	0	15
2014-01-13	BNT Road	Colony	Bird season	202	21:15:00	0	0	0	2
2014-01-14	BNT Road	Colony	Bird season	202	19:48:00	0	0	0	5
2014-01-15	BNT Road	Colony	Bird season	202	20:25:00	0	0	0	5
2014-01-16	BNT Road	Colony	Bird season	202	20:15:00	0	0	0	5
2014-01-20	BNT Road	Colony	Bird season	202	20:30:00	0	0	0	3
2014-01-21	BNT Road	Colony	Bird season	202	21:42:00	0	0	0	9
2014-01-24	BNT Road	Colony	Bird season	202	20:10:00	0	0	0	2
2014-01-28	BNT Road	Colony	Bird season	202	19:42:00	0	0	1	7
2014-01-30	BNT Road	Colony	Bird season	202	20:22:00	0	0	0	2
2014-02-06	BNT Road	Colony	Bird season	202	20:05:00	0	0	0	3
2014-02-09	BNT Road	Colony	Bird season	202	21:15:00	0	0	0	5
2014-02-11	BNT Road	Colony	Bird season	202	19:58:00	0	0	1	2
2014-02-14	BNT Road	Colony	Bird season	202	21:28:00	0	0	1	6
2014-02-18	BNT Road	Colony	Bird season	202	22:15:00	0	0	0	0
2014-02-20	BNT Road	Colony	Bird season	202	22:00:00	0	0	0	3
2014-02-23	BNT Road	Colony	Bird season	202	22:17:00	0	0	0	4
2014-03-03	BNT Road	Colony	Bird season	202	21:46:00	0	0	0	4
2014-04-11	BNT Road	Colony	Off season	202	21:06:00	0	0	0	1
2014-04-14	BNT Road	Colony	Off season	202	20:45:00	0	0	0	5
2014-04-17	BNT Road	Colony	Off season	202	20:51:00	0	0	0	2
2014-10-28	BNT Road	Colony	Off season	202	21:24:00	0	0	0	0
2014-11-11	BNT Road	Colony	Bird season	202	19:12:00	0	0	1	0
2014-11-20	BNT Road	Colony	Bird season	202	21:20:00	0	0	0	1
2014-12-10	BNT Road	Colony	Bird season	202	21:44:00	0	0	1	4
2014-12-11	BNT Road	Colony	Bird season	202	22:24:00	0	0	1	6
2014-12-15	BNT Road	Colony	Bird season	202	19:45:00	0	0	1	3
2014-12-16	BNT Road	Colony	Bird season	202	21:49:00	0	0	0	4
2014-12-20	BNT Road	Colony	Bird season	202	19:37:00	0	0	0	20
2015-01-05	BNT Road	Colony	Bird season	202	19:18:00	0	0	0	12
2015-01-20	BNT Road	Colony	Bird season	202	19:27:00	0	0	1	12
2015-01-22	BNT Road	Colony	Bird season	202	21:35:00	0	0	1	10
2015-01-23	BNT Road	Colony	Bird season	202	19:41:00	0	0	1	10
2015-01-27	BNT Road	Colony	Bird season	202	21:05:00	0	0	0	2
2015-03-03	BNT Road	Colony	Bird season	202	19:40:00	0	0	1	1
2015-03-04	BNT Road	Colony	Bird season	202	20:25:00	0	0	0	4
2015-03-05	BNT Road	Colony	Bird season	202	19:50:00	0	0	1	2
2015-03-07	BNT Road	Colony	Bird season	202	19:41:00	0	0	0	5
2015-03-10	BNT Road	Colony	Bird season	202	22:02:00	0	0	1	1
2015-03-11	BNT Road	Colony	Bird season	202	22:59:00	0	0	1	11
2015-03-12	BNT Road	Colony	Bird season	202	19:19:00	0	0	1	8
2015-03-17	BNT Road	Colony	Bird season	202	19:29:00	0	0	0	4
2015-04-04	BNT Road	Colony	Off season	202	19:25:00	0	0	0	5
2015-05-01	BNT Road	Colony	Off season	202		0	0	0	1
2015-05-11	BNT Road	Colony	Off season	202	20:33:00	0	0	0	0
2015-07-14	BNT Road	Colony	Off season	202	21:00:00	0	2	0	0
2015-07-15	BNT Road	Colony	Off season	202	21:42:00	0	2	0	0
2015-11-25	BNT Road	Colony	Bird season	202	19:48:00	0	0	0	0
2015-11-28	BNT Road	Colony	Bird season	202	19:37:00	0	0	0	2
2015-12-03	BNT Road	Colony	Bird season	202	19:30:00	0	0	0	0
2015-12-05	BNT Road	Colony	Bird season	202	19:42:00	0	0	0	0
2015-12-07	BNT Road	Colony	Bird season	202	21:10:00	0	0	0	0
2015-12-08	BNT Road	Colony	Bird season	202	19:45:00	0	0	0	1
2015-12-09	BNT Road	Colony	Bird season	202	19:40:00	0	0	0	1
2015-12-10	BNT Road	Colony	Bird season	202	20:00:00	0	0	0	0
2015-12-11	BNT Road	Colony	Bird season	202	20:00:00	0	0	0	0
2015-12-13	BNT Road	Colony	Bird season	202	21:29:00	0	0	0	0
2015-12-14	BNT Road	Colony	Bird season	202	19:41:00	0	0	2	0
2015-12-15	BNT Road	Colony	Bird season	202	19:38:00	0	0	0	1
2015-12-16	BNT Road	Colony	Bird season	202	19:36:00	0	0	0	1
2015-12-18	BNT Road	Colony	Bird season	202	19:41:00	0	0	0	15
2015-12-19	BNT Road	Colony	Bird season	202	19:30:00	0	0	0	3
2015-12-20	BNT Road	Colony	Bird season	202	19:40:00	0	0	0	1
2015-12-22	BNT Road	Colony	Bird season	202	20:30:00	0	0	1	3
2015-12-23	BNT Road	Colony	Bird season	202	20:16:00	0	0	0	15
2016-01-04	BNT Road	Colony	Bird season	202	19:35:00	0	0	2	15
2016-01-06	BNT Road	Colony	Bird season	202	19:24:00	0	0	0	20
2016-01-08	BNT Road	Colony	Bird season	202	21:19:00	0	0	0	1
2016-01-14	BNT Road	Colony	Bird season	202	19:38:00	0	0	1	5
2016-01-15	BNT Road	Colony	Bird season	202	19:47:00	0	0	0	3
2016-01-17	BNT Road	Colony	Bird season	202	19:12:00	0	0	0	3
2016-01-18	BNT Road	Colony	Bird season	202	21:09:00	0	0	0	0
2016-01-19	BNT Road	Colony	Bird season	202	20:50:00	0	0	0	2
2016-01-31	BNT Road	Colony	Bird season	202	21:25:00	0	0	1	32
2016-02-04	BNT Road	Colony	Bird season	202	19:23:00	0	0	0	30
2016-02-08	BNT Road	Colony	Bird season	202	20:48:00	0	0	0	1
2016-02-13	BNT Road	Colony	Bird season	202	19:30:00	0	0	1	20
2016-02-16	BNT Road	Colony	Bird season	202	19:35:00	0	0	0	0
2013-09-12	BNT Road	Random	Off season	0	20:42:00	0	0	0	0
2013-09-16	BNT Road	Random	Off season	0	20:48:00	0	0	0	0
2013-09-18	BNT Road	Random	Off season	0	21:32:00	0	0	0	0
2013-09-20	BNT Road	Random	Off season	0	19:55:00	0	0	0	0
2013-09-22	BNT Road	Random	Off season	0	20:48:00	0	0	0	0
2013-09-25	BNT Road	Random	Off season	0	21:45:00	0	0	0	0
2013-09-26	BNT Road	Random	Off season	0	20:48:00	0	0	0	0
2013-09-27	BNT Road	Random	Off season	0	20:50:00	0	0	0	0
2013-09-29	BNT Road	Random	Off season	0	21:15:00	0	0	0	0
2013-10-01	BNT Road	Random	Off season	0	22:00:00	0	0	0	0
2013-10-06	BNT Road	Random	Off season	0	21:30:00	0	0	0	0
2013-10-07	BNT Road	Random	Off season	0	21:53:00	0	0	0	0
2013-10-08	BNT Road	Random	Off season	0	21:35:00	0	0	0	0
2013-11-14	BNT Road	Random	Bird season	0	21:25:00	0	0	0	0
2013-11-15	BNT Road	Random	Bird season	0	21:37:00	0	0	0	0
2013-11-16	BNT Road	Random	Bird season	0	21:07:00	0	0	0	0
2013-11-17	BNT Road	Random	Bird season	0	21:20:00	0	0	0	0
2013-11-19	BNT Road	Random	Bird season	0	22:37:00	0	0	0	0
2013-12-21	BNT Road	Random	Bird season	0	21:40:00	0	0	0	0
2013-12-22	BNT Road	Random	Bird season	0	21:00:00	0	0	0	0
2013-12-23	BNT Road	Random	Bird season	0	20:50:00	0	0	0	0
2013-12-24	BNT Road	Random	Bird season	0	20:38:00	0	0	0	0
2014-01-02	BNT Road	Random	Bird season	0	21:45:00	0	0	0	0
2014-01-05	BNT Road	Random	Bird season	0	22:10:00	0	0	0	0
2014-01-06	BNT Road	Random	Bird season	0	22:00:00	0	0	0	0
2014-01-07	BNT Road	Random	Bird season	0	20:50:00	0	0	0	0
2014-01-08	BNT Road	Random	Bird season	0	21:10:00	0	0	0	0
2014-01-12	BNT Road	Random	Bird season	0	21:25:00	0	0	0	0
2014-01-13	BNT Road	Random	Bird season	0	21:15:00	0	0	0	0
2014-01-14	BNT Road	Random	Bird season	0	19:48:00	0	0	0	0
2014-01-15	BNT Road	Random	Bird season	0	20:25:00	0	0	0	0
2014-01-16	BNT Road	Random	Bird season	0	20:15:00	0	0	0	0
2014-01-20	BNT Road	Random	Bird season	0	20:30:00	0	0	0	0
2014-01-21	BNT Road	Random	Bird season	0	21:42:00	0	0	0	0
2014-01-24	BNT Road	Random	Bird season	0	20:10:00	0	0	0	0
2014-01-28	BNT Road	Random	Bird season	0	19:42:00	0	0	0	0
2014-01-30	BNT Road	Random	Bird season	0	20:22:00	0	0	0	0
2014-02-06	BNT Road	Random	Bird season	0	20:05:00	0	0	0	0
2014-02-09	BNT Road	Random	Bird season	0	21:15:00	0	0	0	0
2014-02-11	BNT Road	Random	Bird season	0	19:58:00	0	0	0	0
2014-02-14	BNT Road	Random	Bird season	0	21:28:00	0	0	0	0
2014-02-18	BNT Road	Random	Bird season	0	22:15:00	0	0	0	0
2014-02-20	BNT Road	Random	Bird season	0	22:00:00	0	0	0	0
2014-02-23	BNT Road	Random	Bird season	0	22:17:00	0	0	0	0
2014-03-03	BNT Road	Random	Bird season	0	21:46:00	0	0	0	0
2014-04-11	BNT Road	Random	Off season	0	21:06:00	0	0	0	0
2014-04-14	BNT Road	Random	Off season	0	20:45:00	0	0	0	0
2014-04-17	BNT Road	Random	Off season	0	20:51:00	0	0	0	0
2014-10-28	BNT Road	Random	Off season	0	21:24:00	0	0	0	0
2014-11-11	BNT Road	Random	Bird season	0	19:12:00	0	0	0	0
2014-11-20	BNT Road	Random	Bird season	0	21:20:00	0	0	0	0
2014-12-10	BNT Road	Random	Bird season	0	21:44:00	0	0	0	0
2014-12-11	BNT Road	Random	Bird season	0	22:24:00	0	0	0	0
2014-12-15	BNT Road	Random	Bird season	0	19:45:00	0	0	0	0
2014-12-16	BNT Road	Random	Bird season	0	21:49:00	0	0	0	0
2014-12-20	BNT Road	Random	Bird season	0	19:37:00	0	0	0	0
2015-01-05	BNT Road	Random	Bird season	0	19:18:00	0	0	0	0
2015-01-20	BNT Road	Random	Bird season	0	19:27:00	0	0	0	0
2015-01-22	BNT Road	Random	Bird season	0	21:35:00	0	0	0	0
2015-01-23	BNT Road	Random	Bird season	0	19:41:00	0	0	0	0
2015-01-27	BNT Road	Random	Bird season	0	21:05:00	0	0	0	0
2015-03-03	BNT Road	Random	Bird season	0	19:40:00	0	0	0	0
2015-03-04	BNT Road	Random	Bird season	0	20:25:00	0	0	0	0
2015-03-05	BNT Road	Random	Bird season	0	19:50:00	0	0	0	0
2015-03-07	BNT Road	Random	Bird season	0	19:41:00	0	0	0	0
2015-03-10	BNT Road	Random	Bird season	0	22:02:00	0	0	0	0
2015-03-11	BNT Road	Random	Bird season	0	22:59:00	0	0	0	0
2015-03-12	BNT Road	Random	Bird season	0	19:19:00	0	0	0	0
2015-03-17	BNT Road	Random	Bird season	0	19:29:00	0	0	0	0
2015-04-04	BNT Road	Random	Off season	0	19:25:00	0	0	0	0
2015-05-01	BNT Road	Random	Off season	0		0	0	0	0
2015-05-11	BNT Road	Random	Off season	0	20:33:00	0	0	0	0
2015-07-14	BNT Road	Random	Off season	0	21:00:00	0	0	0	0
2015-07-15	BNT Road	Random	Off season	0	21:42:00	0	0	0	0
2015-11-25	BNT Road	Random	Bird season	0	19:48:00	0	0	0	0
2015-11-28	BNT Road	Random	Bird season	0	19:37:00	0	0	0	0
2015-12-03	BNT Road	Random	Bird season	0	19:30:00	0	0	0	0
2015-12-05	BNT Road	Random	Bird season	0	19:42:00	0	0	0	0
2015-12-07	BNT Road	Random	Bird season	0	21:10:00	0	0	0	0
2015-12-08	BNT Road	Random	Bird season	0	19:45:00	0	0	0	0
2015-12-09	BNT Road	Random	Bird season	0	19:40:00	0	0	0	0
2015-12-10	BNT Road	Random	Bird season	0	20:00:00	0	0	0	0
2015-12-11	BNT Road	Random	Bird season	0	20:00:00	0	0	0	0
2015-12-13	BNT Road	Random	Bird season	0	21:29:00	0	0	0	0
2015-12-14	BNT Road	Random	Bird season	0	19:41:00	0	0	0	0
2015-12-15	BNT Road	Random	Bird season	0	19:38:00	0	0	0	0
2015-12-16	BNT Road	Random	Bird season	0	19:36:00	0	0	0	0
2015-12-18	BNT Road	Random	Bird season	0	19:41:00	0	0	0	0
2015-12-19	BNT Road	Random	Bird season	0	19:30:00	0	0	0	0
2015-12-20	BNT Road	Random	Bird season	0	19:40:00	0	0	0	0
2015-12-22	BNT Road	Random	Bird season	0	20:30:00	0	0	0	0
2015-12-23	BNT Road	Random	Bird season	0	20:16:00	0	0	0	0
2016-01-04	BNT Road	Random	Bird season	0	19:35:00	0	0	0	0
2016-01-06	BNT Road	Random	Bird season	0	19:24:00	0	0	0	0
2016-01-08	BNT Road	Random	Bird season	0	21:19:00	0	0	0	0
2016-01-14	BNT Road	Random	Bird season	0	19:38:00	0	0	0	0
2016-01-15	BNT Road	Random	Bird season	0	19:47:00	0	0	0	0
2016-01-17	BNT Road	Random	Bird season	0	19:12:00	0	0	0	0
2016-01-18	BNT Road	Random	Bird season	0	21:09:00	0	0	0	0
2016-01-19	BNT Road	Random	Bird season	0	20:50:00	0	0	0	0
2016-01-31	BNT Road	Random	Bird season	0	21:25:00	0	0	0	0
2016-02-04	BNT Road	Random	Bird season	0	19:23:00	0	0	0	0
2016-02-08	BNT Road	Random	Bird season	0	20:48:00	0	0	0	0
2016-02-13	BNT Road	Random	Bird season	0	19:30:00	0	0	0	0
2016-02-16	BNT Road	Random	Bird season	0	19:35:00	0	0	0	0
2013-12-07	BNT Pit	Colony	Bird season	33	20:14:00	0	0	0	1
2013-12-09	BNT Pit	Colony	Bird season	33	20:40:00	0	0	0	3
2013-12-12	BNT Pit	Colony	Bird season	33	21:00:00	0	0	0	4
2013-12-15	BNT Pit	Colony	Bird season	33	21:15:00	0	0	2	3
2013-12-17	BNT Pit	Colony	Bird season	33	21:00:00	0	0	1	2
2013-12-23	BNT Pit	Colony	Bird season	33	22:55:00	0	0	0	4
2014-01-05	BNT Pit	Colony	Bird season	33	20:25:00	0	0	0	1
2014-01-09	BNT Pit	Colony	Bird season	33	20:25:00	0	0	0	7
2014-11-12	BNT Pit	Colony	Bird season	33	22:50:00	0	0	0	0
2013-12-23	BNT Pit	Random	Bird season	0	22:55:00	0	0	0	0
2014-11-12	BNT Pit	Random	Bird season	0	22:50:00	0	0	0	0
2013-12-27	BNT Pig	Colony	Bird season	812	20:30:00	0	0	4	1
2014-01-02	BNT Pig	Colony	Bird season	812	20:12:00	0	0	2
2014-01-05	BNT Pig	Colony	Bird season	812	20:05:00	0	0	2	2
2014-01-06	BNT Pig	Colony	Bird season	812	19:55:00	0	0	6	1
2014-01-07	BNT Pig	Colony	Bird season	812	20:10:00	0	0	1	2
2014-01-08	BNT Pig	Colony	Bird season	812	20:20:00	0	0	2	3
2014-01-09	BNT Pig	Colony	Bird season	812	20:14:00	0	0	5	2
2014-01-12	BNT Pig	Colony	Bird season	812	19:30:00	0	0	12	3
2014-01-13	BNT Pig	Colony	Bird season	812	19:35:00	0	0	5	3
2014-01-14	BNT Pig	Colony	Bird season	812	21:20:00	0	0	2	8
2014-01-15	BNT Pig	Colony	Bird season	812	21:54:00	0	0	2	3
2014-01-16	BNT Pig	Colony	Bird season	812	22:05:00	0	0	0	1
2014-01-20	BNT Pig	Colony	Bird season	812	21:55:00	0	0	2	2
2014-01-21	BNT Pig	Colony	Bird season	812	19:55:00	0	0	6	1
2014-01-23	BNT Pig	Colony	Bird season	812	20:00:00	0	0	13	1
2014-01-24	BNT Pig	Colony	Bird season	812	21:54:00	0	0	3	7
2014-01-26	BNT Pig	Colony	Bird season	812	20:55:00	0	0	7	2
2014-01-27	BNT Pig	Colony	Bird season	812	20:10:00	0	0	10	2
2014-01-28	BNT Pig	Colony	Bird season	812	20:30:00	0	0	8	4
2014-01-30	BNT Pig	Colony	Bird season	812	22:10:00	0	0	7	6
2014-02-03	BNT Pig	Colony	Bird season	812	20:50:00	0	0	7	2
2014-02-04	BNT Pig	Colony	Bird season	812	19:50:00	0	0	4	4
2014-02-06	BNT Pig	Colony	Bird season	812	21:15:00	0	0	5	13
2014-02-07	BNT Pig	Colony	Bird season	812	22:10:00	0	0	1	6
2014-02-09	BNT Pig	Colony	Bird season	812	20:15:00	0	0	6	4
2014-02-11	BNT Pig	Colony	Bird season	812	21:35:00	0	0	7	3
2014-02-14	BNT Pig	Colony	Bird season	812	19:58:00	0	0	4	4
2014-02-15	BNT Pig	Colony	Bird season	812	20:28:00	0	0	4	6
2014-02-18	BNT Pig	Colony	Bird season	812	20:30:00	0	0	15	1
2014-02-20	BNT Pig	Colony	Bird season	812	20:15:00	0	0	7	3
2014-02-21	BNT Pig	Colony	Bird season	812	21:15:00	0	0	7	3
2014-02-23	BNT Pig	Colony	Bird season	812	20:30:00	0	0	5	3
2014-02-25	BNT Pig	Colony	Bird season	812	21:20:00	0	0	8	1
2014-02-27	BNT Pig	Colony	Bird season	812	20:22:00	0	0	6	1
2014-02-28	BNT Pig	Colony	Bird season	812	20:31:00	0	0	4	2
2014-03-03	BNT Pig	Colony	Bird season	812	20:30:00	0	0	3	1
2014-03-04	BNT Pig	Colony	Bird season	812	21:08:00	0	0	2	0
2014-03-05	BNT Pig	Colony	Bird season	812	20:43:00	0	0	2	1
2014-03-07	BNT Pig	Colony	Bird season	812	20:20:00	0	0	4	1
2014-03-09	BNT Pig	Colony	Bird season	812	20:30:00	0	0	2	1
2014-03-11	BNT Pig	Colony	Bird season	812	19:50:00	0	0	4	0
2014-03-13	BNT Pig	Colony	Bird season	812	20:55:00	0	0	3	10
2014-03-16	BNT Pig	Colony	Bird season	812	20:19:00	0	0	2	1
2014-03-18	BNT Pig	Colony	Bird season	812	20:57:00	0	0	1	2
2014-03-20	BNT Pig	Colony	Bird season	812	20:25:00	0	0	6	0
2014-03-25	BNT Pig	Colony	Bird season	812	19:40:00	0	0	4	0
2014-03-27	BNT Pig	Colony	Bird season	812	20:48:00	0	0	1	0
2014-03-29	BNT Pig	Colony	Bird season	812	19:33:00	0	0	3	0
2014-04-11	BNT Pig	Colony	Off season	812	19:58:00	0	0	0	2
2014-04-13	BNT Pig	Colony	Off season	812	19:50:00	0	0	1	2
2014-04-14	BNT Pig	Colony	Off season	812	20:12:00	0	0	0	1
2014-04-16	BNT Pig	Colony	Off season	812	19:55:00	0	0	0	1
2014-04-17	BNT Pig	Colony	Off season	812	20:06:00	0	0	0	0
2014-04-20	BNT Pig	Colony	Off season	812	19:50:00	0	0	0	0
2014-04-22	BNT Pig	Colony	Off season	812	19:43:00	0	0	0	1
2014-04-23	BNT Pig	Colony	Off season	812	21:05:00	0	0	0	0
2014-04-25	BNT Pig	Colony	Off season	812	19:55:00	0	0	0	1
2014-04-26	BNT Pig	Colony	Off season	812	19:51:00	0	0	0	1
2014-04-27	BNT Pig	Colony	Off season	812	19:54:00	0	0	0	0
2014-04-29	BNT Pig	Colony	Off season	812	20:57:00	0	0	0	0
2014-04-30	BNT Pig	Colony	Off season	812	20:00:00	0	0	0	0
2014-05-01	BNT Pig	Colony	Off season	812	19:05:00	0	0	0	0
2014-05-04	BNT Pig	Colony	Off season	812	19:50:00	0	0	0	2
2014-05-06	BNT Pig	Colony	Off season	812	19:42:00	0	0	0	0
2014-05-11	BNT Pig	Colony	Off season	812	20:06:00	0	0	0	0
2014-05-14	BNT Pig	Colony	Off season	812	21:06:00	0	0	0	0
2014-05-16	BNT Pig	Colony	Off season	812	19:28:00	0	0	0	0
2014-05-18	BNT Pig	Colony	Off season	812	19:48:00	0	0	0	0
2014-05-20	BNT Pig	Colony	Off season	812	19:47:00	0	0	0	2
2014-05-22	BNT Pig	Colony	Off season	812	20:06:00	0	0	0	0
2014-05-23	BNT Pig	Colony	Off season	812	20:00:00	0	0	0	1
2014-05-24	BNT Pig	Colony	Off season	812	19:51:00	0	0	0	0
2014-05-26	BNT Pig	Colony	Off season	812	19:51:00	0	0	0	0
2014-05-27	BNT Pig	Colony	Off season	812	19:56:00	0	0	0	0
2014-05-29	BNT Pig	Colony	Off season	812	19:39:00	0	0	0	2
2014-05-30	BNT Pig	Colony	Off season	812	20:42:00	1	0	0	0
2014-06-02	BNT Pig	Colony	Off season	812	19:55:00	0	0	0	1
2014-06-03	BNT Pig	Colony	Off season	812	20:00:00	0	0	0	0
2014-06-05	BNT Pig	Colony	Off season	812	19:59:00	0	0	0	0
2014-06-06	BNT Pig	Colony	Off season	812	19:13:00	0	0	0	1
2014-06-16	BNT Pig	Colony	Off season	812	21:05:00	0	0	0	0
2014-06-17	BNT Pig	Colony	Off season	812	19:35:00	0	0	0	0
2014-06-18	BNT Pig	Colony	Off season	812	23:05:00	0	0	0	0
2014-06-19	BNT Pig	Colony	Off season	812	19:52:00	0	0	0	1
2014-06-20	BNT Pig	Colony	Off season	812	19:47:00	0	0	0	0
2014-06-22	BNT Pig	Colony	Off season	812	20:27:00	0	0	0	0
2014-06-23	BNT Pig	Colony	Off season	812	20:05:00	0	0	0	0
2014-07-02	BNT Pig	Colony	Off season	812	19:52:00	0	0	0	0
2014-07-04	BNT Pig	Colony	Off season	812	20:10:00	0	0	0	0
2014-07-06	BNT Pig	Colony	Off season	812	19:40:00	0	0	0	0
2014-07-09	BNT Pig	Colony	Off season	812	19:50:00	0	0	0	0
2014-07-10	BNT Pig	Colony	Off season	812	20:04:00	0	0	0	0
2014-07-12	BNT Pig	Colony	Off season	812	20:11:00	0	0	0	0
2014-07-15	BNT Pig	Colony	Off season	812	19:54:00	2	0	0	0
2014-07-17	BNT Pig	Colony	Off season	812	19:54:00	1	0	0	0
2014-07-19	BNT Pig	Colony	Off season	812	20:21:00	0	0	0	0
2014-07-21	BNT Pig	Colony	Off season	812	20:16:00	0	0	0	0
2014-07-24	BNT Pig	Colony	Off season	812	19:57:00	0	0	0	0
2014-07-25	BNT Pig	Colony	Off season	812	20:00:00	0	0	0	0
2014-07-26	BNT Pig	Colony	Off season	812	20:02:00	0	0	0	1
2014-07-28	BNT Pig	Colony	Off season	812	20:40:00	0	0	0	0
2014-07-29	BNT Pig	Colony	Off season	812	20:09:00	0	0	0	0
2014-07-31	BNT Pig	Colony	Off season	812	19:50:00	0	0	0	0
2014-08-01	BNT Pig	Colony	Off season	812	20:05:00	0	0	0	1
2014-08-05	BNT Pig	Colony	Off season	812	19:56:00	0	0	0	1
2014-08-06	BNT Pig	Colony	Off season	812	19:39:00	0	0	0	2
2014-08-07	BNT Pig	Colony	Off season	812	19:44:00	0	0	0	1
2014-08-12	BNT Pig	Colony	Off season	812	19:49:00	0	0	0	0
2014-08-14	BNT Pig	Colony	Off season	812	19:49:00	1	0	0	2
2014-08-15	BNT Pig	Colony	Off season	812	20:04:00	0	0	0	1
2014-08-16	BNT Pig	Colony	Off season	812	19:40:00	0	1	0	0
2014-08-19	BNT Pig	Colony	Off season	812	19:58:00	0	0	0	1
2014-08-20	BNT Pig	Colony	Off season	812	21:15:00	0	0	0	0
2014-08-23	BNT Pig	Colony	Off season	812	20:40:00	0	0	0	0
2014-08-26	BNT Pig	Colony	Off season	812	19:46:00	0	0	0	0
2014-08-27	BNT Pig	Colony	Off season	812	20:51:00	0	0	0	0
2014-08-29	BNT Pig	Colony	Off season	812	20:08:00	0	0	0	0
2014-08-30	BNT Pig	Colony	Off season	812	19:49:00	0	0	0	0
2014-09-01	BNT Pig	Colony	Off season	812	20:35:00	0	0	0	0
2014-09-02	BNT Pig	Colony	Off season	812	19:52:00	0	0	0	1
2014-09-04	BNT Pig	Colony	Off season	812	20:00:00	0	0	0	0
2014-09-05	BNT Pig	Colony	Off season	812	20:02:00	0	0	0	1
2014-09-08	BNT Pig	Colony	Off season	812	21:26:00	0	0	0	0
2014-09-09	BNT Pig	Colony	Off season	812	19:40:00	15	0	0	0
2014-09-11	BNT Pig	Colony	Off season	812	19:51:00	0	0	0	0
2014-09-12	BNT Pig	Colony	Off season	812	19:30:00	0	0	0	6
2014-09-13	BNT Pig	Colony	Off season	812	19:48:00	0	0	0	0
2014-10-22	BNT Pig	Colony	Off season	812	19:40:00	0	0	0	5
2014-10-24	BNT Pig	Colony	Off season	812	19:50:00	1	0	0	3
2014-10-25	BNT Pig	Colony	Off season	812	20:00:00	1	0	1	0
2014-10-26	BNT Pig	Colony	Off season	812	20:10:00	1	0	0	0
2014-10-28	BNT Pig	Colony	Off season	812	19:57:00	1	0	0	0
2014-10-30	BNT Pig	Colony	Off season	812	19:35:00	1	0	1	0
2014-10-31	BNT Pig	Colony	Off season	812	19:37:00	0	0	1	0
2014-11-01	BNT Pig	Colony	Off season	812	19:57:00	0	0	0	4
2014-11-02	BNT Pig	Colony	Off season	812	19:45:00	0	0	0	1
2014-11-04	BNT Pig	Colony	Off season	812	19:33:00	1	0	0	0
2014-11-06	BNT Pig	Colony	Off season	812	19:40:00	0	0	0	2
2014-11-08	BNT Pig	Colony	Off season	812	19:34:00	0	0	0	0
2014-11-09	BNT Pig	Colony	Off season	812	19:37:00	1	0	0	0
2014-11-11	BNT Pig	Colony	Bird season	812	20:01:00	1	0	1	4
2014-11-12	BNT Pig	Colony	Bird season	812	22:10:00	1	0	0	0
2014-11-13	BNT Pig	Colony	Bird season	812	20:50:00	0	0	0	0
2014-11-16	BNT Pig	Colony	Bird season	812	19:52:00	1	0	1	0
2014-11-17	BNT Pig	Colony	Bird season	812	20:10:00	0	0	1	0
2014-11-18	BNT Pig	Colony	Bird season	812	22:58:00	0	0	0	1
2014-11-20	BNT Pig	Colony	Bird season	812	20:30:00	1	0	3	0
2014-11-21	BNT Pig	Colony	Bird season	812	19:55:00	0	0	1	0
2014-11-22	BNT Pig	Colony	Bird season	812	21:30:00	0	0	4	0
2014-11-23	BNT Pig	Colony	Bird season	812	19:53:00	0	0	0	0
2014-12-04	BNT Pig	Colony	Bird season	812	19:55:00	0	0	3	6
2014-12-06	BNT Pig	Colony	Bird season	812	20:24:00	0	0	3	0
2014-12-07	BNT Pig	Colony	Bird season	812	19:51:00	0	0	3	3
2014-12-08	BNT Pig	Colony	Bird season	812	20:20:00	0	0	1	1
2014-12-09	BNT Pig	Colony	Bird season	812	20:18:00	0	0	4	6
2014-12-10	BNT Pig	Colony	Bird season	812	20:18:00	0	0	3	8
2014-12-11	BNT Pig	Colony	Bird season	812	20:53:00	0	0	2	5
2014-12-13	BNT Pig	Colony	Bird season	812	21:20:00	0	0	2	10
2014-12-14	BNT Pig	Colony	Bird season	812	20:55:00	0	0	4	7
2014-12-15	BNT Pig	Colony	Bird season	812	20:49:00	0	0	6	3
2014-12-16	BNT Pig	Colony	Bird season	812	20:17:00	0	0	3	12
2014-12-17	BNT Pig	Colony	Bird season	812	20:31:00	0	0	4	3
2014-12-20	BNT Pig	Colony	Bird season	812	20:01:00	0	0	3	5
2014-12-21	BNT Pig	Colony	Bird season	812	20:20:00	0	0	3	12
2014-12-23	BNT Pig	Colony	Bird season	812	20:40:00	0	0	3	3
2014-12-26	BNT Pig	Colony	Bird season	812	20:31:00	0	0	4	4
2014-12-27	BNT Pig	Colony	Bird season	812	20:10:00	0	0	1	5
2014-12-28	BNT Pig	Colony	Bird season	812	20:25:00	0	0	1	5
2014-12-29	BNT Pig	Colony	Bird season	812	20:31:00	0	0	3	7
2014-12-30	BNT Pig	Colony	Bird season	812	20:07:00	0	0	3	1
2015-01-01	BNT Pig	Colony	Bird season	812	20:52:00	0	0	3	0
2015-01-02	BNT Pig	Colony	Bird season	812	21:09:00	0	0	4	10
2015-01-03	BNT Pig	Colony	Bird season	812	20:25:00	0	0	5	3
2015-01-05	BNT Pig	Colony	Bird season	812	20:35:00	0	0	6	3
2015-01-06	BNT Pig	Colony	Bird season	812	20:00:00	0	0	3	1
2015-01-07	BNT Pig	Colony	Bird season	812	20:19:00	0	0	5	12
2015-01-10	BNT Pig	Colony	Bird season	812	20:32:00	0	0	7	20
2015-01-11	BNT Pig	Colony	Bird season	812	19:59:00	0	0	7	10
2015-01-12	BNT Pig	Colony	Bird season	812	20:32:00	0	0	7	2
2015-01-14	BNT Pig	Colony	Bird season	812	20:20:00	0	0	4	18
2015-01-15	BNT Pig	Colony	Bird season	812	22:06:00	0	0	3	15
2015-01-18	BNT Pig	Colony	Bird season	812	20:41:00	0	0	3	12
2015-01-19	BNT Pig	Colony	Bird season	812	20:36:00	0	0	4	5
2015-01-20	BNT Pig	Colony	Bird season	812	20:04:00	0	0	2	7
2015-01-22	BNT Pig	Colony	Bird season	812	20:36:00	0	0	4	0
2015-01-23	BNT Pig	Colony	Bird season	812	20:31:00	0	0	7	10
2015-01-24	BNT Pig	Colony	Bird season	812	20:38:00	0	0	6	0
2015-01-27	BNT Pig	Colony	Bird season	812	20:32:00	0	0	5	2
2015-01-29	BNT Pig	Colony	Bird season	812	20:35:00	0	0	5	0
2015-01-30	BNT Pig	Colony	Bird season	812	20:22:00	0	0	8	4
2015-02-01	BNT Pig	Colony	Bird season	812	20:43:00	0	0	6	0
2015-02-02	BNT Pig	Colony	Bird season	812	20:55:00	0	0	3	16
2015-02-03	BNT Pig	Colony	Bird season	812	20:17:00	0	0	5	10
2015-02-04	BNT Pig	Colony	Bird season	812	19:55:00	0	0	5	14
2015-02-05	BNT Pig	Colony	Bird season	812	20:20:00	0	0	6	12
2015-02-07	BNT Pig	Colony	Bird season	812	20:34:00	0	0	5	2
2015-02-10	BNT Pig	Colony	Bird season	812	20:39:00	0	0	7	5
2015-02-12	BNT Pig	Colony	Bird season	812	20:30:00	0	0	10	7
2015-02-13	BNT Pig	Colony	Bird season	812	20:00:00	0	0	10	4
2015-02-14	BNT Pig	Colony	Bird season	812	19:57:00	0	0	9	6
2015-02-17	BNT Pig	Colony	Bird season	812	20:32:00	0	0	8	7
2015-02-19	BNT Pig	Colony	Bird season	812	20:55:00	0	0	9	4
2015-02-20	BNT Pig	Colony	Bird season	812	21:33:00	0	0	3	0
2015-02-22	BNT Pig	Colony	Bird season	812	20:29:00	0	0	3	7
2015-02-24	BNT Pig	Colony	Bird season	812	20:27:00	0	0	4	8
2015-02-25	BNT Pig	Colony	Bird season	812	20:46:00	0	0	1	11
2015-02-26	BNT Pig	Colony	Bird season	812	20:29:00	0	0	4	10
2015-02-27	BNT Pig	Colony	Bird season	812	20:40:00	0	0	3	5
2015-03-03	BNT Pig	Colony	Bird season	812	20:19:00	0	0	2	3
2015-03-04	BNT Pig	Colony	Bird season	812	21:32:00	0	0	0	1
2015-03-05	BNT Pig	Colony	Bird season	812	21:21:00	0	0	1	2
2015-03-07	BNT Pig	Colony	Bird season	812	20:32:00	0	0	1	3
2015-03-08	BNT Pig	Colony	Bird season	812	20:49:00	0	0	2	9
2015-03-10	BNT Pig	Colony	Bird season	812	20:19:00	0	0	2	3
2015-03-11	BNT Pig	Colony	Bird season	812	23:12:00	0	0	1	2
2015-03-12	BNT Pig	Colony	Bird season	812	19:58:00	0	0	3	3
2015-03-13	BNT Pig	Colony	Bird season	812	20:20:00	0	0	1	1
2015-03-16	BNT Pig	Colony	Bird season	812	20:25:00	0	0	2	6
2015-03-17	BNT Pig	Colony	Bird season	812	20:15:00	0	0	2	6
2015-03-19	BNT Pig	Colony	Bird season	812	20:50:00	0	0	2	0
2015-03-20	BNT Pig	Colony	Bird season	812	20:15:00	0	0	1	2
2015-03-23	BNT Pig	Colony	Bird season	812	20:30:00	0	0	0	8
2015-03-24	BNT Pig	Colony	Bird season	812	20:19:00	0	0	0	1
2015-03-25	BNT Pig	Colony	Bird season	812	20:15:00	0	0	0	1
2015-03-26	BNT Pig	Colony	Bird season	812	20:11:00	0	0	1	0
2015-03-27	BNT Pig	Colony	Bird season	812	20:09:00	0	0	0	1
2015-03-30	BNT Pig	Colony	Bird season	812	20:05:00	0	0	0	0
2015-04-01	BNT Pig	Colony	Off season	812	20:20:00	0	0	0	2
2015-04-02	BNT Pig	Colony	Off season	812	21:25:00	0	0	0	1
2015-04-04	BNT Pig	Colony	Off season	812	20:20:00	0	0	0	2
2015-04-30	BNT Pig	Colony	Off season	812	19:52:00	0	0	0	0
2015-05-01	BNT Pig	Colony	Off season	812	19:55:00	0	0	0	0
2015-05-03	BNT Pig	Colony	Off season	812	19:48:00	0	0	0	0
2015-05-05	BNT Pig	Colony	Off season	812	19:00:00	0	0	0	0
2015-05-06	BNT Pig	Colony	Off season	812	19:53:00	0	0	0	0
2015-05-07	BNT Pig	Colony	Off season	812	19:48:00	0	0	0	0
2015-05-07	BNT Pig	Colony	Off season	812	20:00:00	0	0	0	0
2015-05-09	BNT Pig	Colony	Off season	812	19:53:00	0	0	0	0
2015-05-14	BNT Pig	Colony	Off season	812	20:15:00	0	0	0	0
2015-05-16	BNT Pig	Colony	Off season	812	19:52:00	0	0	0	0
2015-05-18	BNT Pig	Colony	Off season	812	19:53:00	0	0	0	0
2015-05-20	BNT Pig	Colony	Off season	812	19:57:00	0	0	0	0
2015-05-22	BNT Pig	Colony	Off season	812	19:59:00	0	0	0	0
2015-05-24	BNT Pig	Colony	Off season	812	20:00:00	0	0	0	0
2015-05-26	BNT Pig	Colony	Off season	812	19:44:00	0	0	0	0
2015-05-29	BNT Pig	Colony	Off season	812	20:00:00	0	0	0	1
2015-05-30	BNT Pig	Colony	Off season	812	19:47:00	0	0	0	3
2015-06-02	BNT Pig	Colony	Off season	812	19:57:00	0	0	0	0
2015-06-04	BNT Pig	Colony	Off season	812	19:50:00	0	0	0	1
2015-06-08	BNT Pig	Colony	Off season	812	20:13:00	0	0	0	0
2015-06-10	BNT Pig	Colony	Off season	812	19:57:00	0	0	0	0
2015-06-12	BNT Pig	Colony	Off season	812	20:08:00	0	0	0	0
2015-06-14	BNT Pig	Colony	Off season	812	19:57:00	0	0	0	0
2015-06-18	BNT Pig	Colony	Off season	812	19:48:00	0	2	0	0
2015-06-20	BNT Pig	Colony	Off season	812	19:59:00	0	0	0	0
2015-06-21	BNT Pig	Colony	Off season	812	19:59:00	0	0	0	0
2015-06-23	BNT Pig	Colony	Off season	812	20:05:00	0	2	1	0
2015-06-24	BNT Pig	Colony	Off season	812	19:39:00	0	0	0	0
2015-06-26	BNT Pig	Colony	Off season	812	20:00:00	0	0	0	0
2015-06-27	BNT Pig	Colony	Off season	812	19:56:00	0	0	0	0
2015-06-29	BNT Pig	Colony	Off season	812	19:44:00	0	2	0	0
2015-06-30	BNT Pig	Colony	Off season	812	19:52:00	0	0	0	0
2015-07-02	BNT Pig	Colony	Off season	812	19:52:00	0	1	0	0
2015-07-03	BNT Pig	Colony	Off season	812	19:44:00	0	0	0	0
2015-07-06	BNT Pig	Colony	Off season	812	19:52:00	0	2	0	0
2015-07-07	BNT Pig	Colony	Off season	812	19:48:00	0	2	0	0
2015-07-08	BNT Pig	Colony	Off season	812	20:22:00	1	0	0	0
2015-07-10	BNT Pig	Colony	Off season	812	19:56:00	0	2	0	0
2015-07-11	BNT Pig	Colony	Off season	812	19:59:00	0	0	0	0
2015-07-13	BNT Pig	Colony	Off season	812	19:53:00	0	0	0	0
2015-07-14	BNT Pig	Colony	Off season	812	19:57:00	0	0	1	1
2015-07-15	BNT Pig	Colony	Off season	812	21:15:00	0	0	0	0
2015-07-16	BNT Pig	Colony	Off season	812	19:35:00	0	2	0	0
2015-07-17	BNT Pig	Colony	Off season	812	19:57:00	0	2	0	0
2015-07-18	BNT Pig	Colony	Off season	812	19:55:00	0	2	0	0
2015-07-19	BNT Pig	Colony	Off season	812	20:37:00	0	2	0	0
2015-07-22	BNT Pig	Colony	Off season	812	21:34:00	0	2	0	0
2015-07-23	BNT Pig	Colony	Off season	812	19:59:00	0	2	0	3
2015-07-24	BNT Pig	Colony	Off season	812	20:04:00	0	2	0	0
2015-07-27	BNT Pig	Colony	Off season	812	19:52:00	0	2	0	0
2015-07-29	BNT Pig	Colony	Off season	812	19:26:00	0	2	0	0
2015-07-30	BNT Pig	Colony	Off season	812	20:38:00	0	0	0	0
2015-08-01	BNT Pig	Colony	Off season	812	20:56:00	0	2	1	0
2015-08-04	BNT Pig	Colony	Off season	812	19:24:00	0	2	0	0
2015-08-05	BNT Pig	Colony	Off season	812	19:50:00	0	2	0	0
2015-09-16	BNT Pig	Colony	Off season	812	20:28:00	0	1	0	0
2015-09-17	BNT Pig	Colony	Off season	812	19:29:00	0	1	0	0
2015-09-19	BNT Pig	Colony	Off season	812	19:18:00	0	0	0	1
2015-09-22	BNT Pig	Colony	Off season	812	20:31:00	0	0	0	0
2015-09-24	BNT Pig	Colony	Off season	812	19:59:00	0	0	0	0
2015-09-26	BNT Pig	Colony	Off season	812	19:26:00	0	1	0	0
2015-09-29	BNT Pig	Colony	Off season	812	20:46:00	0	0	0	0
2015-10-02	BNT Pig	Colony	Off season	812	20:20:00	0	0	0	0
2015-10-04	BNT Pig	Colony	Off season	812	19:28:00	0	0	0	0
2015-10-06	BNT Pig	Colony	Off season	812	19:52:00	0	0	0	0
2015-10-10	BNT Pig	Colony	Off season	812	19:47:00	0	0	0	0
2015-10-15	BNT Pig	Colony	Off season	812	20:30:00	0	0	0	0
2015-10-16	BNT Pig	Colony	Off season	812	19:40:00	0	0	0	0
2015-10-18	BNT Pig	Colony	Off season	812	19:46:00	0	0	0	0
2015-10-20	BNT Pig	Colony	Off season	812	19:44:00	0	0	0	0
2015-10-22	BNT Pig	Colony	Off season	812	20:01:00	0	0	0	0
2015-10-23	BNT Pig	Colony	Off season	812	20:15:00	0	0	0	0
2015-10-25	BNT Pig	Colony	Off season	812	20:30:00	0	0	0	0
2015-10-26	BNT Pig	Colony	Off season	812	19:52:00	0	0	0	0
2015-10-27	BNT Pig	Colony	Off season	812	20:13:00	0	0	0	0
2015-10-30	BNT Pig	Colony	Off season	812	20:17:00	1	0	0	0
2015-10-31	BNT Pig	Colony	Off season	812	19:54:00	1	0	0	1
2015-11-02	BNT Pig	Colony	Off season	812	19:57:00	1	0	0	0
2015-11-03	BNT Pig	Colony	Off season	812	19:47:00	0	0	0	0
2015-11-05	BNT Pig	Colony	Off season	812	19:36:00	0	0	0	1
2015-11-07	BNT Pig	Colony	Off season	812	19:57:00	0	0	0	0
2015-11-08	BNT Pig	Colony	Off season	812		0	0	0	0
2015-11-10	BNT Pig	Colony	Off season	812		0	0	0	0
2015-11-25	BNT Pig	Colony	Bird season	812	20:22:00	0	0	1	1
2015-11-26	BNT Pig	Colony	Bird season	812	01:37:00	0	0	1	0
2015-11-28	BNT Pig	Colony	Bird season	812	20:00:00	0	0	3	4
2015-11-29	BNT Pig	Colony	Bird season	812	21:40:00	0	0	0	0
2015-12-01	BNT Pig	Colony	Bird season	812	20:25:00	0	0	4	0
2015-12-03	BNT Pig	Colony	Bird season	812	20:15:00	0	0	7	0
2015-12-04	BNT Pig	Colony	Bird season	812	20:37:00	0	0	3	0
2015-12-05	BNT Pig	Colony	Bird season	812	20:20:00	0	0	4	0
2015-12-07	BNT Pig	Colony	Bird season	812	20:35:00	0	0	3	1
2015-12-08	BNT Pig	Colony	Bird season	812	20:20:00	0	0	3	1
2015-12-09	BNT Pig	Colony	Bird season	812	20:19:00	0	0	3	0
2015-12-10	BNT Pig	Colony	Bird season	812	20:49:00	0	0	3	0
2015-12-11	BNT Pig	Colony	Bird season	812	20:29:00	0	0	2	0
2015-12-12	BNT Pig	Colony	Bird season	812	19:58:00	0	0	4	1
2015-12-13	BNT Pig	Colony	Bird season	812	20:40:00	0	0	0	0
2015-12-14	BNT Pig	Colony	Bird season	812	20:20:00	0	0	2	0
2015-12-15	BNT Pig	Colony	Bird season	812	20:29:00	0	0	4	0
2015-12-16	BNT Pig	Colony	Bird season	812	20:20:00	0	0	4	0
2015-12-18	BNT Pig	Colony	Bird season	812	20:30:00	0	0	3	15
2015-12-19	BNT Pig	Colony	Bird season	812	20:20:00	0	0	1	12
2015-12-20	BNT Pig	Colony	Bird season	812	20:35:00	0	0	4	20
2015-12-21	BNT Pig	Colony	Bird season	812	20:50:00	0	0	5	20
2015-12-22	BNT Pig	Colony	Bird season	812	18:55:00	0	0	1	9
2015-12-22	BNT Pig	Colony	Bird season	812	19:13:00	0	0	7	15
2015-12-23	BNT Pig	Colony	Bird season	812	19:30:00	0	0	2	0
2015-12-28	BNT Pig	Colony	Bird season	812	20:09:00	0	0	6	5
2015-12-29	BNT Pig	Colony	Bird season	812	21:25:00	0	0	1	0
2015-12-30	BNT Pig	Colony	Bird season	812	20:30:00	0	0	4	0
2015-12-31	BNT Pig	Colony	Bird season	812	20:15:00	0	0	6	4
2016-01-02	BNT Pig	Colony	Bird season	812	20:15:00	0	0	3	10
2016-01-03	BNT Pig	Colony	Bird season	812	19:55:00	0	0	6	15
2016-01-04	BNT Pig	Colony	Bird season	812	20:10:00	0	0	4	5
2016-01-06	BNT Pig	Colony	Bird season	812	19:58:00	0	0	2	20
2016-01-07	BNT Pig	Colony	Bird season	812	20:13:00	0	0	4	15
2016-01-08	BNT Pig	Colony	Bird season	812	20:07:00	0	0	3	3
2016-01-10	BNT Pig	Colony	Bird season	812	20:07:00	0	0	6	5
2016-01-11	BNT Pig	Colony	Bird season	812	21:08:00	0	0	3	10
2016-01-12	BNT Pig	Colony	Bird season	812	21:35:00	0	1	1	5
2016-01-13	BNT Pig	Colony	Bird season	812	21:00:00	0	0	4	7
2016-01-14	BNT Pig	Colony	Bird season	812	20:30:00	0	0	4	0
2016-01-15	BNT Pig	Colony	Bird season	812	20:23:00	0	0	6	1
2016-01-17	BNT Pig	Colony	Bird season	812	19:38:00	0	0	5	10
2016-01-18	BNT Pig	Colony	Bird season	812	20:29:00	0	0	3	10
2016-01-19	BNT Pig	Colony	Bird season	812	20:00:00	0	0	6	15
2016-01-20	BNT Pig	Colony	Bird season	812	20:12:00	0	0	4	3
2016-01-21	BNT Pig	Colony	Bird season	812	20:00:00	0	0	3	1
2016-01-24	BNT Pig	Colony	Bird season	812	20:20:00	0	0	1	8
2016-01-25	BNT Pig	Colony	Bird season	812	20:10:00	0	0	4	2
2016-01-26	BNT Pig	Colony	Bird season	812	21:40:00	0	0	3	6
2016-01-27	BNT Pig	Colony	Bird season	812	20:10:00	0	0	3	7
2016-01-28	BNT Pig	Colony	Bird season	812	20:23:00	0	0	7	12
2016-01-29	BNT Pig	Colony	Bird season	812	20:50:00	0	0	5	6
2016-01-31	BNT Pig	Colony	Bird season	812	20:10:00	0	0	4	18
2016-02-01	BNT Pig	Colony	Bird season	812	20:15:00	0	0	4	5
2016-02-02	BNT Pig	Colony	Bird season	812	20:17:00	0	0	2
2016-02-04	BNT Pig	Colony	Bird season	812	19:54:00	0	0	5	12
2016-02-05	BNT Pig	Colony	Bird season	812	20:20:00	0	0	0	7
2016-02-08	BNT Pig	Colony	Bird season	812	20:00:00	0	0	5	17
2016-02-09	BNT Pig	Colony	Bird season	812	20:23:00	0	0	2	10
2016-02-11	BNT Pig	Colony	Bird season	812	21:08:00	0	0	8
2016-02-12	BNT Pig	Colony	Bird season	812	20:49:00	0	0	3	3
2016-02-13	BNT Pig	Colony	Bird season	812	19:55:00	0	0	4	11
2016-02-15	BNT Pig	Colony	Bird season	812	20:15:00	0	0	5
2016-02-16	BNT Pig	Colony	Bird season	812	20:16:00	0	0	3	6
2016-02-18	BNT Pig	Colony	Bird season	812	20:18:00	0	0	4	12
2016-02-20	BNT Pig	Colony	Bird season	812	20:34:00	0	0	5	18
2016-02-21	BNT Pig	Colony	Bird season	812	20:25:00	0	0	3
2016-02-23	BNT Pig	Colony	Bird season	812	19:55:00	0	0	4
2016-02-25	BNT Pig	Colony	Bird season	812	20:15:00	0	0	2	11
2016-02-26	BNT Pig	Colony	Bird season	812	20:58:00	0	0	3	11
2016-02-28	BNT Pig	Colony	Bird season	812	20:05:00	0	0	5	7
2016-03-01	BNT Pig	Colony	Bird season	812	20:00:00	0	0	4	10
2016-03-03	BNT Pig	Colony	Bird season	812	20:05:00	0	0	6	11
2016-03-04	BNT Pig	Colony	Bird season	812	20:15:00	0	0	6	10
2016-03-05	BNT Pig	Colony	Bird season	812	20:20:00	0	0	10	11
2016-03-07	BNT Pig	Colony	Bird season	812	20:12:00	0	0	6	0
2016-03-09	BNT Pig	Colony	Bird season	812	20:15:00	0	0	6	12
2016-03-10	BNT Pig	Colony	Bird season	812	19:36:00	0	0	4	15
2016-03-10	BNT Pig	Colony	Bird season	812	22:36:00	0	0	7	10
2016-03-12	BNT Pig	Colony	Bird season	812	20:28:00	0	0	2	10
2016-03-14	BNT Pig	Colony	Bird season	812	21:10:00	0	0	5
2016-03-15	BNT Pig	Colony	Bird season	812	20:05:00	0	0	5
2016-03-17	BNT Pig	Colony	Bird season	812	20:50:00	0	0	0
2016-03-21	BNT Pig	Colony	Bird season	812	21:45:00	0	0	6	11
2016-03-22	BNT Pig	Colony	Bird season	812	20:18:00	0	0	1
2016-03-24	BNT Pig	Colony	Bird season	812	20:20:00	0	0	2
2016-03-25	BNT Pig	Colony	Bird season	812	20:50:00	0	0	2	12
2016-03-28	BNT Pig	Colony	Bird season	812	20:16:00	0	0	4	11
2016-03-29	BNT Pig	Colony	Bird season	812	22:00:00	0	0	0	11
2016-03-31	BNT Pig	Colony	Bird season	812	19:57:00	0	0	0	7
2016-04-01	BNT Pig	Colony	Bird season	812	22:45:00	0	0	0	12
2016-04-02	BNT Pig	Colony	Bird season	812	20:08:00	0	0	2	11
2016-04-04	BNT Pig	Colony	Bird season	812	21:07:00	0	0	2	13
2016-04-05	BNT Pig	Colony	Bird season	812	20:30:00	0	0	1	4
29/02/2015	BNT Pig	Colony	Bird season	812	20:31:00	0	0	3	16
2013-12-27	BNT Pig	Random	Bird season	0	20:30:00	0	0	0	0
2014-01-02	BNT Pig	Random	Bird season	0	20:12:00	0	0	0	0
2014-01-05	BNT Pig	Random	Bird season	0	20:05:00	0	0	0	0
2014-01-06	BNT Pig	Random	Bird season	0	19:55:00	0	0	0	0
2014-01-07	BNT Pig	Random	Bird season	0	20:10:00	0	0	0	0
2014-01-08	BNT Pig	Random	Bird season	0	20:20:00	0	0	0	0
2014-01-12	BNT Pig	Random	Bird season	0	19:30:00	0	0	0	0
2014-01-13	BNT Pig	Random	Bird season	0	19:35:00	0	0	0	0
2014-01-14	BNT Pig	Random	Bird season	0	21:20:00	0	0	0	0
2014-01-15	BNT Pig	Random	Bird season	0	21:54:00	0	0	0	0
2014-01-16	BNT Pig	Random	Bird season	0	22:05:00	0	0	0	0
2014-01-20	BNT Pig	Random	Bird season	0	21:55:00	0	0	0	0
2014-01-21	BNT Pig	Random	Bird season	0	19:55:00	0	0	0	0
2014-01-23	BNT Pig	Random	Bird season	0	20:00:00	0	0	0	0
2014-01-24	BNT Pig	Random	Bird season	0	21:54:00	0	0	0	0
2014-01-26	BNT Pig	Random	Bird season	0	20:55:00	0	0	0	0
2014-01-27	BNT Pig	Random	Bird season	0	20:10:00	0	0	0	0
2014-01-28	BNT Pig	Random	Bird season	0	20:30:00	0	0	1	0
2014-01-30	BNT Pig	Random	Bird season	0	22:10:00	0	0	0	0
2014-02-03	BNT Pig	Random	Bird season	0	20:50:00	0	0	0	0
2014-02-04	BNT Pig	Random	Bird season	0	19:50:00	0	0	0	0
2014-02-06	BNT Pig	Random	Bird season	0	21:15:00	0	0	0	0
2014-02-07	BNT Pig	Random	Bird season	0	22:10:00	0	0	0	0
2014-02-09	BNT Pig	Random	Bird season	0	20:15:00	0	0	0	0
2014-02-11	BNT Pig	Random	Bird season	0	21:35:00	0	0	0	0
2014-02-14	BNT Pig	Random	Bird season	0	19:58:00	0	0	0	0
2014-02-15	BNT Pig	Random	Bird season	0	20:28:00	0	0	0	0
2014-02-18	BNT Pig	Random	Bird season	0	20:30:00	1	0	0	0
2014-02-20	BNT Pig	Random	Bird season	0	20:15:00	0	0	0	0
2014-02-21	BNT Pig	Random	Bird season	0	21:15:00	0	0	0	0
2014-02-23	BNT Pig	Random	Bird season	0	20:30:00	0	0	0	0
2014-02-25	BNT Pig	Random	Bird season	0	21:20:00	0	0	0	0
2014-02-27	BNT Pig	Random	Bird season	0	20:22:00	0	0	0	0
2014-02-28	BNT Pig	Random	Bird season	0	20:31:00	0	0	0	0
2014-03-03	BNT Pig	Random	Bird season	0	20:30:00	0	0	1	0
2014-03-04	BNT Pig	Random	Bird season	0	21:08:00	0	0	0	0
2014-03-05	BNT Pig	Random	Bird season	0	20:43:00	0	0	0	0
2014-03-07	BNT Pig	Random	Bird season	0	20:20:00	0	0	0	0
2014-03-09	BNT Pig	Random	Bird season	0	20:30:00	0	0	0	0
2014-03-11	BNT Pig	Random	Bird season	0	19:50:00	0	0	0	0
2014-03-13	BNT Pig	Random	Bird season	0	20:55:00	0	0	0	0
2014-03-16	BNT Pig	Random	Bird season	0	20:19:00	0	0	0	0
2014-03-18	BNT Pig	Random	Bird season	0	20:57:00	0	0	0	0
2014-03-20	BNT Pig	Random	Bird season	0	20:25:00	0	0	0	0
2014-03-25	BNT Pig	Random	Bird season	0	19:40:00	0	0	0	0
2014-03-27	BNT Pig	Random	Bird season	0	20:48:00	0	0	0	0
2014-03-29	BNT Pig	Random	Bird season	0	19:33:00	0	0	0	0
2014-04-11	BNT Pig	Random	Off season	0	19:58:00	0	0	0	1
2014-04-13	BNT Pig	Random	Off season	0	19:50:00	0	0	0	0
2014-04-14	BNT Pig	Random	Off season	0	20:12:00	0	0	0	0
2014-04-16	BNT Pig	Random	Off season	0	19:55:00	0	0	0	0
2014-04-17	BNT Pig	Random	Off season	0	20:06:00	0	0	0	0
2014-04-20	BNT Pig	Random	Off season	0	19:50:00	0	0	0	0
2014-04-22	BNT Pig	Random	Off season	0	19:43:00	0	0	0	0
2014-04-23	BNT Pig	Random	Off season	0	21:05:00	0	0	0	0
2014-04-25	BNT Pig	Random	Off season	0	19:55:00	0	0	0	0
2014-04-26	BNT Pig	Random	Off season	0	19:51:00	0	0	0	0
2014-04-27	BNT Pig	Random	Off season	0	19:54:00	0	0	0	0
2014-04-29	BNT Pig	Random	Off season	0	20:57:00	0	0	0	0
2014-04-30	BNT Pig	Random	Off season	0	20:00:00	0	0	0	0
2014-05-01	BNT Pig	Random	Off season	0	19:05:00	0	0	0	0
2014-05-04	BNT Pig	Random	Off season	0	19:50:00	1	0	0	1
2014-05-06	BNT Pig	Random	Off season	0	19:42:00	0	0	0	0
2014-05-11	BNT Pig	Random	Off season	0	20:06:00	0	0	0	0
2014-05-14	BNT Pig	Random	Off season	0	21:06:00	0	0	0	0
2014-05-16	BNT Pig	Random	Off season	0	19:28:00	0	0	0	0
2014-05-18	BNT Pig	Random	Off season	0	19:48:00	0	0	0	0
2014-05-20	BNT Pig	Random	Off season	0	19:47:00	0	0	0	0
2014-05-22	BNT Pig	Random	Off season	0	20:06:00	0	0	0	0
2014-05-23	BNT Pig	Random	Off season	0	20:00:00	0	0	0	0
2014-05-24	BNT Pig	Random	Off season	0	19:51:00	0	0	0	0
2014-05-26	BNT Pig	Random	Off season	0	19:51:00	0	0	0	0
2014-05-27	BNT Pig	Random	Off season	0	19:56:00	0	0	0	0
2014-05-29	BNT Pig	Random	Off season	0	19:39:00	0	0	0	0
2014-05-30	BNT Pig	Random	Off season	0	20:42:00	0	0	0	0
2014-06-02	BNT Pig	Random	Off season	0	19:55:00	0	0	0	0
2014-06-03	BNT Pig	Random	Off season	0	20:00:00	0	0	0	0
2014-06-05	BNT Pig	Random	Off season	0	19:59:00	0	0	0	0
2014-06-06	BNT Pig	Random	Off season	0	19:13:00	0	0	0	0
2014-06-16	BNT Pig	Random	Off season	0	21:05:00	0	0	0	0
2014-06-17	BNT Pig	Random	Off season	0	19:35:00	0	0	0	0
2014-06-18	BNT Pig	Random	Off season	0	23:05:00	0	0	0	0
2014-06-19	BNT Pig	Random	Off season	0	19:52:00	0	0	0	0
2014-06-20	BNT Pig	Random	Off season	0	19:47:00	0	0	0	0
2014-06-22	BNT Pig	Random	Off season	0	20:27:00	0	0	0	0
2014-06-23	BNT Pig	Random	Off season	0	20:05:00	0	0	0	0
2014-07-02	BNT Pig	Random	Off season	0	19:52:00	0	0	0	0
2014-07-04	BNT Pig	Random	Off season	0	20:10:00	0	0	0	0
2014-07-06	BNT Pig	Random	Off season	0	19:40:00	0	0	0	0
2014-07-09	BNT Pig	Random	Off season	0	19:50:00	0	0	0	0
2014-07-10	BNT Pig	Random	Off season	0	20:04:00	0	0	0	0
2014-07-12	BNT Pig	Random	Off season	0	20:11:00	0	0	0	0
2014-07-15	BNT Pig	Random	Off season	0	19:54:00	0	0	0	0
2014-07-17	BNT Pig	Random	Off season	0	19:54:00	0	0	0	0
2014-07-19	BNT Pig	Random	Off season	0	20:21:00	0	0	0	0
2014-07-21	BNT Pig	Random	Off season	0	20:16:00	0	0	0	0
2014-07-24	BNT Pig	Random	Off season	0	19:57:00	0	0	0	0
2014-07-25	BNT Pig	Random	Off season	0	20:00:00	0	0	0	0
2014-07-26	BNT Pig	Random	Off season	0	20:02:00	0	0	0	0
2014-07-28	BNT Pig	Random	Off season	0	20:40:00	0	0	0	0
2014-07-29	BNT Pig	Random	Off season	0	20:09:00	0	0	0	0
2014-07-31	BNT Pig	Random	Off season	0	19:50:00	0	0	0	0
2014-08-01	BNT Pig	Random	Off season	0	20:05:00	0	0	0	0
2014-08-05	BNT Pig	Random	Off season	0	19:56:00	0	0	0	0
2014-08-06	BNT Pig	Random	Off season	0	19:39:00	0	0	0	0
2014-08-07	BNT Pig	Random	Off season	0	19:44:00	0	0	0	0
2014-08-12	BNT Pig	Random	Off season	0	19:49:00	0	0	0	0
2014-08-14	BNT Pig	Random	Off season	0	19:49:00	0	0	0	0
2014-08-15	BNT Pig	Random	Off season	0	20:04:00	0	0	0	0
2014-08-16	BNT Pig	Random	Off season	0	19:40:00	0	0	0	0
2014-08-19	BNT Pig	Random	Off season	0	19:58:00	0	0	0	0
2014-08-20	BNT Pig	Random	Off season	0	21:15:00	0	0	0	0
2014-08-23	BNT Pig	Random	Off season	0	20:40:00	0	0	0	0
2014-08-26	BNT Pig	Random	Off season	0	19:46:00	0	0	0	0
2014-08-27	BNT Pig	Random	Off season	0	20:51:00	0	0	0	0
2014-08-29	BNT Pig	Random	Off season	0	20:08:00	0	0	0	0
2014-08-30	BNT Pig	Random	Off season	0	19:49:00	0	0	0	0
2014-09-01	BNT Pig	Random	Off season	0	20:35:00	0	0	0	0
2014-09-02	BNT Pig	Random	Off season	0	19:52:00	0	0	0	0
2014-09-04	BNT Pig	Random	Off season	0	20:00:00	0	0	0	0
2014-09-05	BNT Pig	Random	Off season	0	20:02:00	0	0	0	0
2014-09-08	BNT Pig	Random	Off season	0	21:26:00	0	0	0	0
2014-09-09	BNT Pig	Random	Off season	0	19:40:00	0	0	0	0
2014-09-11	BNT Pig	Random	Off season	0	19:51:00	0	0	0	0
2014-09-12	BNT Pig	Random	Off season	0	19:30:00	0	0	0	0
2014-09-13	BNT Pig	Random	Off season	0	19:48:00	0	0	0	0
2014-10-22	BNT Pig	Random	Off season	0	19:40:00	0	0	0	0
2014-10-24	BNT Pig	Random	Off season	0	19:50:00	0	0	0	0
2014-10-25	BNT Pig	Random	Off season	0	20:00:00	0	0	0	0
2014-10-26	BNT Pig	Random	Off season	0	20:10:00	0	0	0	0
2014-10-28	BNT Pig	Random	Off season	0	19:57:00	0	0	0	0
2014-10-30	BNT Pig	Random	Off season	0	19:35:00	0	0	0	0
2014-10-31	BNT Pig	Random	Off season	0	19:37:00	0	0	0	0
2014-11-01	BNT Pig	Random	Off season	0	19:57:00	0	0	0	0
2014-11-02	BNT Pig	Random	Off season	0	19:45:00	0	0	0	0
2014-11-04	BNT Pig	Random	Off season	0	19:33:00	0	0	0	0
2014-11-06	BNT Pig	Random	Off season	0	19:40:00	0	0	0	0
2014-11-08	BNT Pig	Random	Off season	0	19:34:00	0	0	0	0
2014-11-09	BNT Pig	Random	Off season	0	19:37:00	0	0	0	0
2014-11-11	BNT Pig	Random	Bird season	0	20:01:00	0	0	0	0
2014-11-12	BNT Pig	Random	Bird season	0	22:10:00	0	0	0	0
2014-11-13	BNT Pig	Random	Bird season	0	20:50:00	0	0	0	0
2014-11-16	BNT Pig	Random	Bird season	0	19:52:00	0	0	0	0
2014-11-17	BNT Pig	Random	Bird season	0	20:10:00	0	0	0	0
2014-11-18	BNT Pig	Random	Bird season	0	22:58:00	0	0	0	0
2014-11-20	BNT Pig	Random	Bird season	0	20:30:00	0	0	0	0
2014-11-21	BNT Pig	Random	Bird season	0	19:55:00	0	0	0	0
2014-11-22	BNT Pig	Random	Bird season	0	21:30:00	0	0	0	0
2014-11-23	BNT Pig	Random	Bird season	0	19:53:00	0	0	0	0
2014-12-04	BNT Pig	Random	Bird season	0	19:55:00	0	0	0	0
2014-12-06	BNT Pig	Random	Bird season	0	20:24:00	0	0	0	0
2014-12-07	BNT Pig	Random	Bird season	0	19:51:00	0	0	0	0
2014-12-08	BNT Pig	Random	Bird season	0	20:20:00	0	0	0	0
2014-12-09	BNT Pig	Random	Bird season	0	20:18:00	0	0	0	0
2014-12-10	BNT Pig	Random	Bird season	0	20:18:00	0	0	0	0
2014-12-11	BNT Pig	Random	Bird season	0	20:53:00	0	0	0	0
2014-12-13	BNT Pig	Random	Bird season	0	21:20:00	0	0	0	0
2014-12-14	BNT Pig	Random	Bird season	0	20:55:00	0	0	0	0
2014-12-15	BNT Pig	Random	Bird season	0	20:49:00	0	0	0	0
2014-12-16	BNT Pig	Random	Bird season	0	20:17:00	0	0	0	0
2014-12-17	BNT Pig	Random	Bird season	0	20:31:00	0	0	0	0
2014-12-20	BNT Pig	Random	Bird season	0	20:01:00	0	0	0	0
2014-12-21	BNT Pig	Random	Bird season	0	20:20:00	0	0	0	0
2014-12-23	BNT Pig	Random	Bird season	0	20:40:00	0	0	0	0
2014-12-26	BNT Pig	Random	Bird season	0	20:31:00	0	0	0	0
2014-12-27	BNT Pig	Random	Bird season	0	20:10:00	0	0	0	0
2014-12-28	BNT Pig	Random	Bird season	0	20:25:00	0	0	0	0
2014-12-29	BNT Pig	Random	Bird season	0	20:31:00	0	0	0	0
2014-12-30	BNT Pig	Random	Bird season	0	20:07:00	0	0	0	0
2015-01-01	BNT Pig	Random	Bird season	0	20:52:00	0	0	0	0
2015-01-02	BNT Pig	Random	Bird season	0	21:09:00	0	0	0	0
2015-01-03	BNT Pig	Random	Bird season	0	20:25:00	0	0	0	0
2015-01-05	BNT Pig	Random	Bird season	0	20:35:00	0	0	0	0
2015-01-06	BNT Pig	Random	Bird season	0	20:00:00	0	0	0	0
2015-01-07	BNT Pig	Random	Bird season	0	20:19:00	0	0	0	0
2015-01-10	BNT Pig	Random	Bird season	0	20:32:00	0	0	0	0
2015-01-11	BNT Pig	Random	Bird season	0	19:59:00	0	0	0	0
2015-01-12	BNT Pig	Random	Bird season	0	20:32:00	0	0	0	0
2015-01-14	BNT Pig	Random	Bird season	0	20:20:00	0	0	0	0
2015-01-15	BNT Pig	Random	Bird season	0	22:06:00	0	0	0	0
2015-01-18	BNT Pig	Random	Bird season	0	20:41:00	0	0	0	0
2015-01-19	BNT Pig	Random	Bird season	0	20:36:00	0	0	0	0
2015-01-20	BNT Pig	Random	Bird season	0	20:04:00	0	0	0	0
2015-01-22	BNT Pig	Random	Bird season	0	20:36:00	0	0	0	0
2015-01-23	BNT Pig	Random	Bird season	0	20:31:00	0	0	0	0
2015-01-24	BNT Pig	Random	Bird season	0	20:38:00	0	0	0	0
2015-01-27	BNT Pig	Random	Bird season	0	20:32:00	0	0	0	0
2015-01-29	BNT Pig	Random	Bird season	0	20:35:00	0	0	0	0
2015-01-30	BNT Pig	Random	Bird season	0	20:22:00	0	0	0	0
2015-02-01	BNT Pig	Random	Bird season	0	20:43:00	0	0	0	0
2015-02-02	BNT Pig	Random	Bird season	0	20:55:00	0	0	0	0
2015-02-03	BNT Pig	Random	Bird season	0	20:17:00	0	0	0	0
2015-02-04	BNT Pig	Random	Bird season	0	19:55:00	0	0	0	0
2015-02-05	BNT Pig	Random	Bird season	0	20:20:00	0	0	0	0
2015-02-07	BNT Pig	Random	Bird season	0	20:34:00	0	0	0	0
2015-02-10	BNT Pig	Random	Bird season	0	20:39:00	0	0	0	0
2015-02-12	BNT Pig	Random	Bird season	0	20:30:00	0	0	0	0
2015-02-13	BNT Pig	Random	Bird season	0	20:00:00	0	0	0	0
2015-02-14	BNT Pig	Random	Bird season	0	19:57:00	0	0	0	0
2015-02-17	BNT Pig	Random	Bird season	0	20:32:00	0	0	0	0
2015-02-19	BNT Pig	Random	Bird season	0	20:55:00	0	0	0	0
2015-02-20	BNT Pig	Random	Bird season	0	21:33:00	0	0	0	0
2015-02-22	BNT Pig	Random	Bird season	0	20:29:00	0	0	0	0
2015-02-24	BNT Pig	Random	Bird season	0	20:27:00	0	0	0	0
2015-02-25	BNT Pig	Random	Bird season	0	20:46:00	0	0	0	0
2015-02-26	BNT Pig	Random	Bird season	0	20:29:00	0	0	0	0
2015-02-27	BNT Pig	Random	Bird season	0	20:40:00	0	0	0	0
2015-03-03	BNT Pig	Random	Bird season	0	20:19:00	0	0	0	0
2015-03-04	BNT Pig	Random	Bird season	0	21:32:00	0	0	0	0
2015-03-05	BNT Pig	Random	Bird season	0	21:21:00	0	0	0	0
2015-03-07	BNT Pig	Random	Bird season	0	20:32:00	0	0	0	0
2015-03-08	BNT Pig	Random	Bird season	0	20:49:00	0	0	0	0
2015-03-10	BNT Pig	Random	Bird season	0	20:19:00	0	0	0	0
2015-03-11	BNT Pig	Random	Bird season	0	23:12:00	0	0	0	0
2015-03-12	BNT Pig	Random	Bird season	0	19:58:00	0	0	0	0
2015-03-13	BNT Pig	Random	Bird season	0	20:20:00	0	0	0	0
2015-03-16	BNT Pig	Random	Bird season	0	20:25:00	0	0	0	0
2015-03-17	BNT Pig	Random	Bird season	0	20:15:00	0	0	0	0
2015-03-19	BNT Pig	Random	Bird season	0	20:50:00	0	0	0	0
2015-03-20	BNT Pig	Random	Bird season	0	20:15:00	0	0	0	0
2015-03-23	BNT Pig	Random	Bird season	0	20:30:00	0	0	0	0
2015-03-24	BNT Pig	Random	Bird season	0	20:19:00	0	0	0	0
2015-03-25	BNT Pig	Random	Bird season	0	20:15:00	0	0	0	0
2015-03-26	BNT Pig	Random	Bird season	0	20:11:00	0	0	0	0
2015-03-27	BNT Pig	Random	Bird season	0	20:09:00	0	0	0	0
2015-03-30	BNT Pig	Random	Bird season	0	20:05:00	0	0	0	0
2015-04-01	BNT Pig	Random	Off season	0	20:20:00	0	0	0	0
2015-04-02	BNT Pig	Random	Off season	0	21:25:00	0	0	0	0
2015-04-04	BNT Pig	Random	Off season	0	20:20:00	0	0	0	0
2015-04-30	BNT Pig	Random	Off season	0	19:52:00	0	0	0	0
2015-05-01	BNT Pig	Random	Off season	0	19:55:00	0	0	0	0
2015-05-03	BNT Pig	Random	Off season	0	19:48:00	0	0	0	0
2015-05-05	BNT Pig	Random	Off season	0	19:00:00	0	0	0	0
2015-05-06	BNT Pig	Random	Off season	0	19:53:00	0	0	0	0
2015-05-07	BNT Pig	Random	Off season	0	19:48:00	0	0	0	0
2015-05-07	BNT Pig	Random	Off season	0	20:00:00	0	0	0	0
2015-05-09	BNT Pig	Random	Off season	0	19:53:00	0	0	0	0
2015-05-14	BNT Pig	Random	Off season	0	20:15:00	0	0	0	0
2015-05-16	BNT Pig	Random	Off season	0	19:52:00	0	0	0	0
2015-05-18	BNT Pig	Random	Off season	0	19:53:00	0	0	0	0
2015-05-20	BNT Pig	Random	Off season	0	19:57:00	0	0	0	0
2015-05-22	BNT Pig	Random	Off season	0	19:59:00	0	0	0	0
2015-05-24	BNT Pig	Random	Off season	0	20:00:00	0	0	0	0
2015-05-26	BNT Pig	Random	Off season	0	19:44:00	0	0	0	0
2015-05-29	BNT Pig	Random	Off season	0	20:00:00	0	0	0	0
2015-05-30	BNT Pig	Random	Off season	0	19:47:00	0	0	0	0
2015-06-02	BNT Pig	Random	Off season	0	19:57:00	0	0	0	0
2015-06-04	BNT Pig	Random	Off season	0	19:50:00	0	0	0	0
2015-06-08	BNT Pig	Random	Off season	0	20:13:00	0	0	0	0
2015-06-10	BNT Pig	Random	Off season	0	19:57:00	0	0	0	0
2015-06-12	BNT Pig	Random	Off season	0	20:08:00	0	0	0	0
2015-06-14	BNT Pig	Random	Off season	0	19:57:00	0	0	0	0
2015-06-18	BNT Pig	Random	Off season	0	19:48:00	0	0	0	0
2015-06-20	BNT Pig	Random	Off season	0	19:59:00	0	0	0	0
2015-06-21	BNT Pig	Random	Off season	0	19:59:00	0	0	0	0
2015-06-23	BNT Pig	Random	Off season	0	20:05:00	0	0	0	0
2015-06-24	BNT Pig	Random	Off season	0	19:39:00	0	0	0	0
2015-06-26	BNT Pig	Random	Off season	0	20:00:00	0	0	0	0
2015-06-27	BNT Pig	Random	Off season	0	19:56:00	0	0	0	0
2015-06-29	BNT Pig	Random	Off season	0	19:44:00	0	0	0	0
2015-06-30	BNT Pig	Random	Off season	0	19:52:00	0	0	0	0
2015-07-02	BNT Pig	Random	Off season	0	19:52:00	0	0	0	0
2015-07-03	BNT Pig	Random	Off season	0	19:44:00	0	0	0	0
2015-07-06	BNT Pig	Random	Off season	0	19:52:00	0	0	0	0
2015-07-07	BNT Pig	Random	Off season	0	19:48:00	0	0	0	0
2015-07-08	BNT Pig	Random	Off season	0	20:22:00	0	0	0	0
2015-07-10	BNT Pig	Random	Off season	0	19:56:00	0	0	0	0
2015-07-11	BNT Pig	Random	Off season	0	19:59:00	0	0	0	0
2015-07-13	BNT Pig	Random	Off season	0	19:53:00	0	0	0	0
2015-07-14	BNT Pig	Random	Off season	0	19:57:00	0	0	0	0
2015-07-15	BNT Pig	Random	Off season	0	21:15:00	0	0	0	0
2015-07-16	BNT Pig	Random	Off season	0	19:35:00	0	0	0	0
2015-07-17	BNT Pig	Random	Off season	0	19:57:00	0	0	0	0
2015-07-18	BNT Pig	Random	Off season	0	19:55:00	0	0	0	0
2015-07-19	BNT Pig	Random	Off season	0	20:37:00	0	0	0	0
2015-07-22	BNT Pig	Random	Off season	0	21:34:00	0	0	0	0
2015-07-23	BNT Pig	Random	Off season	0	19:59:00	0	0	0	0
2015-07-24	BNT Pig	Random	Off season	0	20:04:00	0	0	0	0
2015-07-27	BNT Pig	Random	Off season	0	19:52:00	0	0	0	0
2015-07-29	BNT Pig	Random	Off season	0	19:26:00	0	0	0	0
2015-07-30	BNT Pig	Random	Off season	0	20:38:00	0	0	0	0
2015-08-01	BNT Pig	Random	Off season	0	20:56:00	0	0	0	0
2015-08-04	BNT Pig	Random	Off season	0	19:24:00	0	0	0	0
2015-08-05	BNT Pig	Random	Off season	0	19:50:00	0	0	0	0
2015-09-16	BNT Pig	Random	Off season	0	20:28:00	0	0	0	0
2015-09-17	BNT Pig	Random	Off season	0	19:29:00	0	0	0	0
2015-09-19	BNT Pig	Random	Off season	0	19:18:00	0	0	0	0
2015-09-22	BNT Pig	Random	Off season	0	20:31:00	0	0	0	0
2015-09-24	BNT Pig	Random	Off season	0	19:59:00	0	0	0	0
2015-09-26	BNT Pig	Random	Off season	0	19:26:00	0	0	0	0
2015-09-29	BNT Pig	Random	Off season	0	20:46:00	0	0	0	0
2015-10-02	BNT Pig	Random	Off season	0	20:20:00	0	0	0	0
2015-10-04	BNT Pig	Random	Off season	0	19:28:00	0	0	0	0
2015-10-06	BNT Pig	Random	Off season	0	19:52:00	0	0	0	0
2015-10-10	BNT Pig	Random	Off season	0	19:47:00	0	0	0	0
2015-10-15	BNT Pig	Random	Off season	0	20:30:00	0	0	0	0
2015-10-16	BNT Pig	Random	Off season	0	19:40:00	0	0	0	0
2015-10-18	BNT Pig	Random	Off season	0	19:46:00	0	0	0	0
2015-10-20	BNT Pig	Random	Off season	0	19:44:00	0	0	0	0
2015-10-22	BNT Pig	Random	Off season	0	20:01:00	0	0	0	0
2015-10-23	BNT Pig	Random	Off season	0	20:15:00	0	0	0	0
2015-10-25	BNT Pig	Random	Off season	0	20:30:00	0	0	0	0
2015-10-26	BNT Pig	Random	Off season	0	19:52:00	0	0	0	0
2015-10-27	BNT Pig	Random	Off season	0	20:13:00	0	0	0	0
2015-10-30	BNT Pig	Random	Off season	0	20:17:00	0	0	0	0
2015-10-31	BNT Pig	Random	Off season	0	19:54:00	0	0	0	0
2015-11-02	BNT Pig	Random	Off season	0	19:57:00	0	0	0	0
2015-11-03	BNT Pig	Random	Off season	0	19:47:00	0	0	0	0
2015-11-05	BNT Pig	Random	Off season	0	19:36:00	0	0	0	0
2015-11-07	BNT Pig	Random	Off season	0	19:57:00	0	0	0	0
2015-11-08	BNT Pig	Random	Off season	0		0	0	0	0
2015-11-10	BNT Pig	Random	Off season	0		0	0	0	0
2015-11-25	BNT Pig	Random	Bird season	0	20:22:00	0	0	0	0
2015-11-26	BNT Pig	Random	Bird season	0	01:37:00	0	0	0	0
2015-11-28	BNT Pig	Random	Bird season	0	20:00:00	0	0	0	0
2015-11-29	BNT Pig	Random	Bird season	0	21:40:00	0	0	0	0
2015-12-01	BNT Pig	Random	Bird season	0	20:25:00	0	0	0	0
2015-12-03	BNT Pig	Random	Bird season	0	20:15:00	0	0	0	0
2015-12-04	BNT Pig	Random	Bird season	0	20:37:00	0	0	0	0
2015-12-05	BNT Pig	Random	Bird season	0	20:20:00	0	0	0	0
2015-12-07	BNT Pig	Random	Bird season	0	20:35:00	0	0	0	0
2015-12-08	BNT Pig	Random	Bird season	0	20:20:00	0	0	0	0
2015-12-09	BNT Pig	Random	Bird season	0	20:19:00	0	0	0	0
2015-12-10	BNT Pig	Random	Bird season	0	20:49:00	0	0	0	0
2015-12-11	BNT Pig	Random	Bird season	0	20:29:00	0	0	0	0
2015-12-12	BNT Pig	Random	Bird season	0	19:58:00	0	0	0	0
2015-12-13	BNT Pig	Random	Bird season	0	20:40:00	0	0	0	0
2015-12-14	BNT Pig	Random	Bird season	0	20:20:00	0	0	0	0
2015-12-15	BNT Pig	Random	Bird season	0	20:29:00	0	0	0	0
2015-12-16	BNT Pig	Random	Bird season	0	20:20:00	0	0	0	0
2015-12-18	BNT Pig	Random	Bird season	0	20:30:00	0	0	0	0
2015-12-19	BNT Pig	Random	Bird season	0	20:20:00	0	0	0	0
2015-12-20	BNT Pig	Random	Bird season	0	20:35:00	0	0	0	0
2015-12-21	BNT Pig	Random	Bird season	0	20:50:00	0	0	0	0
2015-12-22	BNT Pig	Random	Bird season	0	18:55:00	0	0	0	0
2015-12-22	BNT Pig	Random	Bird season	0	19:13:00	0	0	0	0
2015-12-23	BNT Pig	Random	Bird season	0	19:30:00	0	0	0	0
2015-12-28	BNT Pig	Random	Bird season	0	20:09:00	0	0	0	0
2015-12-29	BNT Pig	Random	Bird season	0	21:25:00	0	0	0	0
2015-12-30	BNT Pig	Random	Bird season	0	20:30:00	0	0	0	0
2015-12-31	BNT Pig	Random	Bird season	0	20:15:00	0	0	0	0
2016-01-02	BNT Pig	Random	Bird season	0	20:15:00	0	0	0	0
2016-01-03	BNT Pig	Random	Bird season	0	19:55:00	0	0	0	0
2016-01-04	BNT Pig	Random	Bird season	0	20:10:00	0	0	0	0
2016-01-06	BNT Pig	Random	Bird season	0	19:58:00	0	0	0	0
2016-01-07	BNT Pig	Random	Bird season	0	20:13:00	0	0	0	0
2016-01-08	BNT Pig	Random	Bird season	0	20:07:00	0	0	0	0
2016-01-10	BNT Pig	Random	Bird season	0	20:07:00	0	0	0	0
2016-01-11	BNT Pig	Random	Bird season	0	21:08:00	0	0	0	0
2016-01-12	BNT Pig	Random	Bird season	0	21:35:00	0	0	0	0
2016-01-13	BNT Pig	Random	Bird season	0	21:00:00	0	0	0	0
2016-01-14	BNT Pig	Random	Bird season	0	20:30:00	0	0	0	0
2016-01-15	BNT Pig	Random	Bird season	0	20:23:00	0	0	0	0
2016-01-17	BNT Pig	Random	Bird season	0	19:38:00	0	0	0	0
2016-01-18	BNT Pig	Random	Bird season	0	20:29:00	0	0	0	0
2016-01-19	BNT Pig	Random	Bird season	0	20:00:00	0	0	0	0
2016-01-20	BNT Pig	Random	Bird season	0	20:12:00	0	0	0	0
2016-01-21	BNT Pig	Random	Bird season	0	20:00:00	0	0	0	0
2016-01-24	BNT Pig	Random	Bird season	0	20:20:00	0	0	0	0
2016-01-25	BNT Pig	Random	Bird season	0	20:10:00	0	0	0	0
2016-01-26	BNT Pig	Random	Bird season	0	21:40:00	0	0	0	0
2016-01-27	BNT Pig	Random	Bird season	0	20:10:00	0	0	0	0
2016-01-28	BNT Pig	Random	Bird season	0	20:23:00	0	0	0	0
2016-01-29	BNT Pig	Random	Bird season	0	20:50:00	0	0	0	0
2016-01-31	BNT Pig	Random	Bird season	0	20:10:00	0	0	0	0
2016-02-01	BNT Pig	Random	Bird season	0	20:15:00	0	0	0	0
2016-02-02	BNT Pig	Random	Bird season	0	20:17:00	0	0	0	0
2016-02-04	BNT Pig	Random	Bird season	0	19:54:00	0	0	0	0
2016-02-05	BNT Pig	Random	Bird season	0	20:20:00	0	0	0	0
2016-02-08	BNT Pig	Random	Bird season	0	20:00:00	0	0	0	0
2016-02-09	BNT Pig	Random	Bird season	0	20:23:00	0	0	0	0
2016-02-11	BNT Pig	Random	Bird season	0	21:08:00	0	0	0	0
2016-02-12	BNT Pig	Random	Bird season	0	20:49:00	0	0	0	0
2016-02-13	BNT Pig	Random	Bird season	0	19:55:00	0	0	0	0
2016-02-15	BNT Pig	Random	Bird season	0	20:15:00	0	0	0	0
2016-02-16	BNT Pig	Random	Bird season	0	20:16:00	0	0	0	0
2016-02-18	BNT Pig	Random	Bird season	0	20:18:00	0	0	0	0
2016-02-20	BNT Pig	Random	Bird season	0	20:34:00	0	0	0	0
2016-02-21	BNT Pig	Random	Bird season	0	20:25:00	0	0	0	0
2016-02-23	BNT Pig	Random	Bird season	0	19:55:00	0	0	0	0
2016-02-25	BNT Pig	Random	Bird season	0	20:15:00	0	0	0	0
2016-02-26	BNT Pig	Random	Bird season	0	20:58:00	0	0	0	0
2016-02-28	BNT Pig	Random	Bird season	0	20:05:00	0	0	0	0
2016-03-01	BNT Pig	Random	Bird season	0	20:00:00	0	0	0	0
2016-03-03	BNT Pig	Random	Bird season	0	20:05:00	0	0	0	0
2016-03-04	BNT Pig	Random	Bird season	0	20:15:00	0	0	0	0
2016-03-05	BNT Pig	Random	Bird season	0	20:20:00	0	0	0	0
2016-03-07	BNT Pig	Random	Bird season	0	20:12:00	0	0	0	0
2016-03-09	BNT Pig	Random	Bird season	0	20:15:00	0	0	0	0
2016-03-10	BNT Pig	Random	Bird season	0	19:36:00	0	0	0	0
2016-03-10	BNT Pig	Random	Bird season	0	22:36:00	0	0	0	0
2016-03-12	BNT Pig	Random	Bird season	0	20:28:00	0	0	0	0
2016-03-14	BNT Pig	Random	Bird season	0	21:10:00	0	0	0	0
2016-03-15	BNT Pig	Random	Bird season	0	20:05:00	0	0	0	0
2016-03-17	BNT Pig	Random	Bird season	0	20:50:00	0	0	0	0
2016-03-21	BNT Pig	Random	Bird season	0	21:45:00	0	0	0	0
2016-03-22	BNT Pig	Random	Bird season	0	20:18:00	0	0	0	0
2016-03-24	BNT Pig	Random	Bird season	0	20:20:00	0	0	0	0
2016-03-25	BNT Pig	Random	Bird season	0	20:50:00	0	0	0	0
2016-03-28	BNT Pig	Random	Bird season	0	20:16:00	0	0	0	0
2016-03-29	BNT Pig	Random	Bird season	0	22:00:00	0	0	0	0
2016-03-31	BNT Pig	Random	Bird season	0	19:57:00	0	0	0	0
2016-04-01	BNT Pig	Random	Bird season	0	22:45:00	0	0	0	0
2016-04-02	BNT Pig	Random	Bird season	0	20:08:00	0	0	0	0
2016-04-04	BNT Pig	Random	Bird season	0	21:07:00	0	0	0	0
2016-04-05	BNT Pig	Random	Bird season	0	20:30:00	0	0	0	0
29/02/2015	BNT Pig	Random	Bird season	0	20:31:00	0	0	0	0
2013-10-08	BNT Pat	Colony	Off season	128	22:00:00	0	0	0	0
2013-10-10	BNT Pat	Colony	Off season	128	22:10:00	0	0	0	0
2013-11-15	BNT Pat	Colony	Bird season	128	22:21:00	0	0	1	0
2013-11-16	BNT Pat	Colony	Bird season	128	22:11:00	0	0	0	0
2013-11-19	BNT Pat	Colony	Bird season	128	23:00:00	0	0	0	0
2013-11-26	BNT Pat	Colony	Bird season	128	23:05:00	1	0	0	1
2013-11-28	BNT Pat	Colony	Bird season	128	22:35:00	0	0	1	0
2013-12-02	BNT Pat	Colony	Bird season	128	22:45:00	0	0	1	1
2013-12-04	BNT Pat	Colony	Bird season	128	22:55:00	0	0	0	1
2013-12-07	BNT Pat	Colony	Bird season	128	23:28:00	0	0	2	3
2014-02-07	BNT Pat	Colony	Bird season	128	19:35:00	0	0	1	3
2013-10-08	BNT Pat	Random	Off season	0	22:00:00	0	0	0	0
2013-10-10	BNT Pat	Random	Off season	0	22:10:00	0	0	0	0
2013-11-15	BNT Pat	Random	Bird season	0	22:21:00	0	0	0	0
2013-11-16	BNT Pat	Random	Bird season	0	22:11:00	0	0	0	0
2013-11-19	BNT Pat	Random	Bird season	0	23:00:00	0	0	0	0
2014-02-07	BNT Pat	Random	Bird season	0	19:35:00	0	0	0	0
2013-12-02	BNT Oil	Colony	Bird season	275	22:25:00	0	0	1	3
2013-12-04	BNT Oil	Colony	Bird season	275	19:45:00	0	0	0	10
2013-12-07	BNT Oil	Colony	Bird season	275	23:05:00	0	0	1	9
2013-12-09	BNT Oil	Colony	Bird season	275	22:40:00	0	0	0	5
2013-12-12	BNT Oil	Colony	Bird season	275	23:00:00	0	0	0	4
2013-12-17	BNT Oil	Colony	Bird season	275	23:20:00	0	0	0	4
2013-12-21	BNT Oil	Colony	Bird season	275	22:05:00	0	0	0	3
2013-12-23	BNT Oil	Colony	Bird season	275	19:55:00	0	0	3	7
2013-12-24	BNT Oil	Colony	Bird season	275	19:55:00	0	0	0	8
2014-01-02	BNT Oil	Colony	Bird season	275	22:40:00	0	0	0	18
2014-01-05	BNT Oil	Colony	Bird season	275	23:05:00	0	0	0	2
2014-01-06	BNT Oil	Colony	Bird season	275	22:50:00	0	0	0	16
2014-01-07	BNT Oil	Colony	Bird season	275	22:12:00	0	0	0	16
2014-01-08	BNT Oil	Colony	Bird season	275	22:00:00	0	0	0	14
2014-01-09	BNT Oil	Colony	Bird season	275	22:23:00	0	0	1	23
2014-01-12	BNT Oil	Colony	Bird season	275	22:14:00	0	0	0	21
2014-01-13	BNT Oil	Colony	Bird season	275	21:50:00	0	0	0	7
2014-01-14	BNT Oil	Colony	Bird season	275	19:22:00	0	0	0	5
2014-01-15	BNT Oil	Colony	Bird season	275	19:50:00	0	0	2	6
2014-01-16	BNT Oil	Colony	Bird season	275	19:35:00	0	0	1	7
2014-01-20	BNT Oil	Colony	Bird season	275	19:57:00	0	0	2	8
2014-01-21	BNT Oil	Colony	Bird season	275	22:30:00	0	0	0	21
2014-01-23	BNT Oil	Colony	Bird season	275	22:30:00	0	0	0	3
2014-01-24	BNT Oil	Colony	Bird season	275	19:45:00	0	0	2	3
2014-01-26	BNT Oil	Colony	Bird season	275	19:30:00	0	0	2	4
2014-01-27	BNT Oil	Colony	Bird season	275	21:30:00	0	0	0	9
2014-01-28	BNT Oil	Colony	Bird season	275	22:05:00	0	0	0	3
2014-01-30	BNT Oil	Colony	Bird season	275	19:50:00	0	0	1	3
2014-02-03	BNT Oil	Colony	Bird season	275	19:40:00	0	0	1	6
2014-02-06	BNT Oil	Colony	Bird season	275	19:35:00	0	0	1	8
2014-02-09	BNT Oil	Colony	Bird season	275	21:40:00	0	0	2	5
2014-02-11	BNT Oil	Colony	Bird season	275	19:38:00	1	0	1	2
2014-02-14	BNT Oil	Colony	Bird season	275	21:37:00	0	0	0	20
2014-02-18	BNT Oil	Colony	Bird season	275	22:35:00	0	3	0	18
2014-02-20	BNT Oil	Colony	Bird season	275	22:12:00	0	0	0	6
2014-02-21	BNT Oil	Colony	Bird season	275	19:45:00	1	0	3	2
2014-02-23	BNT Oil	Colony	Bird season	275	19:40:00	0	0	0	1
2014-02-25	BNT Oil	Colony	Bird season	275	19:50:00	0	0	3	2
2014-02-27	BNT Oil	Colony	Bird season	275	19:40:00	0	0	2	10
2014-02-28	BNT Oil	Colony	Bird season	275	19:26:00	0	0	0	2
2014-03-03	BNT Oil	Colony	Bird season	275	19:28:00	0	0	0	2
2014-03-04	BNT Oil	Colony	Bird season	275	19:36:00	0	0	0	5
2014-03-07	BNT Oil	Colony	Bird season	275	19:35:00	1	0	1	6
2014-03-09	BNT Oil	Colony	Bird season	275	19:20:00	0	0	0	6
2014-03-11	BNT Oil	Colony	Bird season	275	21:30:00	0	0	1	4
2014-03-13	BNT Oil	Colony	Bird season	275	19:37:00	0	0	0	3
2014-03-27	BNT Oil	Colony	Bird season	275	19:39:00	0	0	0	10
2014-04-13	BNT Oil	Colony	Off season	275	19:09:00	0	0	0	5
2014-09-12	BNT Oil	Colony	Off season	275	20:50:00	0	0	0	0
2014-10-24	BNT Oil	Colony	Off season	275	20:47:00	0	0	0	0
2014-12-16	BNT Oil	Colony	Bird season	275	19:33:00	0	0	3	25
2014-12-17	BNT Oil	Colony	Bird season	275	21:35:00	0	0	1	8
2014-12-20	BNT Oil	Colony	Bird season	275	21:01:00	0	0	1	12
2015-01-01	BNT Oil	Colony	Bird season	275	19:36:00	0	0	2	4
2015-01-02	BNT Oil	Colony	Bird season	275	19:30:00	0	0	1	3
2015-01-03	BNT Oil	Colony	Bird season	275	21:38:00	0	0	2	6
2015-01-23	BNT Oil	Colony	Bird season	275	19:25:00	0	0	0	10
2015-02-01	BNT Oil	Colony	Bird season	275	19:31:00	0	0	0	15
2015-03-03	BNT Oil	Colony	Bird season	275	19:30:00	0	0	1	2
2015-03-04	BNT Oil	Colony	Bird season	275	20:14:00	0	0	1	2
2015-03-05	BNT Oil	Colony	Bird season	275	19:40:00	0	0	0	1
2015-03-07	BNT Oil	Colony	Bird season	275	19:27:00	0	0	0	1
2015-03-10	BNT Oil	Colony	Bird season	275	22:19:00	0	0	0	0
2015-03-17	BNT Oil	Colony	Bird season	275	19:15:00	0	0	1	0
2015-04-02	BNT Oil	Colony	Off season	275	19:40:00	0	0	0	0
2015-12-03	BNT Oil	Colony	Bird season	275	21:39:00	0	0	1	1
2015-12-05	BNT Oil	Colony	Bird season	275	19:35:00	0	0	1	0
2015-12-07	BNT Oil	Colony	Bird season	275	19:38:00	0	0	0	0
2015-12-10	BNT Oil	Colony	Bird season	275	19:48:00	0	0	2	0
2015-12-11	BNT Oil	Colony	Bird season	275	19:47:00	0	0	0	0
2015-12-13	BNT Oil	Colony	Bird season	275	21:35:00	0	0	0	0
2015-12-18	BNT Oil	Colony	Bird season	275	20:45:00	0	0	0	5
2015-12-20	BNT Oil	Colony	Bird season	275	19:34:00	0	0	2	2
2015-12-21	BNT Oil	Colony	Bird season	275	19:45:00	0	0	3	20
2015-12-22	BNT Oil	Colony	Bird season	275	20:45:00	0	0	2	11
2015-12-23	BNT Oil	Colony	Bird season	275	20:20:00	0	0	0	10
2015-12-30	BNT Oil	Colony	Bird season	275	19:45:00	0	0	0	15
2016-01-02	BNT Oil	Colony	Bird season	275	19:35:00	0	0	0	30
2016-01-03	BNT Oil	Colony	Bird season	275	19:20:00	0	0	2	6
2016-01-04	BNT Oil	Colony	Bird season	275	19:25:00	0	0	1	5
2016-01-08	BNT Oil	Colony	Bird season	275	21:30:00	0	0	0	25
2016-01-10	BNT Oil	Colony	Bird season	275	21:49:00	0	0	0	3
2016-01-11	BNT Oil	Colony	Bird season	275	21:20:00	0	0	0	0
2016-01-14	BNT Oil	Colony	Bird season	275	21:00:00	0	0	0	5
2016-01-18	BNT Oil	Colony	Bird season	275	19:28:00	0	0	1	1
2016-01-20	BNT Oil	Colony	Bird season	275	19:35:00	0	0	2	15
2016-01-24	BNT Oil	Colony	Bird season	275	19:30:00	0	0	1	0
2016-01-29	BNT Oil	Colony	Bird season	275	19:45:00	0	0	1	0
2016-01-31	BNT Oil	Colony	Bird season	275	19:24:00	0	0	0	20
2016-02-05	BNT Oil	Colony	Bird season	275	21:08:00	0	0	0	30
2016-02-09	BNT Oil	Colony	Bird season	275	19:32:00	0	0	0	10
2016-02-18	BNT Oil	Colony	Bird season	275	19:30:00	0	0	0	25
2016-03-17	BNT Oil	Colony	Bird season	275	19:32:00	0	0	0	10
2013-12-21	BNT Oil	Random	Bird season	0	22:05:00	0	0	0	0
2013-12-23	BNT Oil	Random	Bird season	0	19:55:00	0	0	0	0
2013-12-24	BNT Oil	Random	Bird season	0	19:55:00	0	0	0	0
2014-01-02	BNT Oil	Random	Bird season	0	22:40:00	0	0	0	0
2014-01-05	BNT Oil	Random	Bird season	0	23:05:00	0	0	0	1
2014-01-06	BNT Oil	Random	Bird season	0	22:50:00	0	0	0	0
2014-01-07	BNT Oil	Random	Bird season	0	22:12:00	0	0	0	0
2014-01-08	BNT Oil	Random	Bird season	0	22:00:00	0	0	0	0
2014-01-12	BNT Oil	Random	Bird season	0	22:14:00	0	0	0	0
2014-01-13	BNT Oil	Random	Bird season	0	21:50:00	0	0	0	0
2014-01-14	BNT Oil	Random	Bird season	0	19:22:00	0	0	0	0
2014-01-15	BNT Oil	Random	Bird season	0	19:50:00	0	0	0	0
2014-01-16	BNT Oil	Random	Bird season	0	19:35:00	0	0	0	0
2014-01-20	BNT Oil	Random	Bird season	0	19:57:00	0	0	0	0
2014-01-21	BNT Oil	Random	Bird season	0	22:30:00	0	0	0	0
2014-01-23	BNT Oil	Random	Bird season	0	22:30:00	0	0	0	0
2014-01-24	BNT Oil	Random	Bird season	0	19:45:00	0	0	0	0
2014-01-26	BNT Oil	Random	Bird season	0	19:30:00	0	0	0	0
2014-01-27	BNT Oil	Random	Bird season	0	21:30:00	0	0	0	0
2014-01-28	BNT Oil	Random	Bird season	0	22:05:00	0	0	0	0
2014-01-30	BNT Oil	Random	Bird season	0	19:50:00	0	0	0	0
2014-02-03	BNT Oil	Random	Bird season	0	19:40:00	0	0	0	0
2014-02-06	BNT Oil	Random	Bird season	0	19:35:00	0	0	0	0
2014-02-09	BNT Oil	Random	Bird season	0	21:40:00	0	0	0	0
2014-02-11	BNT Oil	Random	Bird season	0	19:38:00	0	0	0	0
2014-02-14	BNT Oil	Random	Bird season	0	21:37:00	0	0	0	0
2014-02-18	BNT Oil	Random	Bird season	0	22:35:00	0	0	0	0
2014-02-20	BNT Oil	Random	Bird season	0	22:12:00	0	0	0	0
2014-02-21	BNT Oil	Random	Bird season	0	19:45:00	0	0	0	0
2014-02-23	BNT Oil	Random	Bird season	0	19:40:00	0	0	0	0
2014-02-25	BNT Oil	Random	Bird season	0	19:50:00	0	0	0	0
2014-02-27	BNT Oil	Random	Bird season	0	19:40:00	0	0	0	0
2014-02-28	BNT Oil	Random	Bird season	0	19:26:00	0	0	0	0
2014-03-03	BNT Oil	Random	Bird season	0	19:28:00	0	0	0	0
2014-03-04	BNT Oil	Random	Bird season	0	19:36:00	0	0	0	0
2014-03-07	BNT Oil	Random	Bird season	0	19:35:00	0	0	0	0
2014-03-09	BNT Oil	Random	Bird season	0	19:20:00	0	0	1	0
2014-03-11	BNT Oil	Random	Bird season	0	21:30:00	0	0	0	0
2014-03-13	BNT Oil	Random	Bird season	0	19:37:00	0	0	0	0
2014-03-27	BNT Oil	Random	Bird season	0	19:39:00	0	0	0	0
2014-04-13	BNT Oil	Random	Off season	0	19:09:00	0	0	0	0
2014-09-12	BNT Oil	Random	Off season	0	20:50:00	0	0	0	0
2014-10-24	BNT Oil	Random	Off season	0	20:47:00	0	0	0	0
2014-12-16	BNT Oil	Random	Bird season	0	19:33:00	0	0	0	0
2014-12-17	BNT Oil	Random	Bird season	0	21:35:00	0	0	0	0
2014-12-20	BNT Oil	Random	Bird season	0	21:01:00	0	0	0	0
2015-01-01	BNT Oil	Random	Bird season	0	19:36:00	0	0	0	0
2015-01-02	BNT Oil	Random	Bird season	0	19:30:00	0	0	0	0
2015-01-03	BNT Oil	Random	Bird season	0	21:38:00	0	0	0	0
2015-01-23	BNT Oil	Random	Bird season	0	19:25:00	0	0	0	0
2015-02-01	BNT Oil	Random	Bird season	0	19:31:00	0	0	0	0
2015-03-03	BNT Oil	Random	Bird season	0	19:30:00	0	0	0	0
2015-03-04	BNT Oil	Random	Bird season	0	20:14:00	0	0	0	0
2015-03-05	BNT Oil	Random	Bird season	0	19:40:00	0	0	0	0
2015-03-07	BNT Oil	Random	Bird season	0	19:27:00	0	0	0	0
2015-03-10	BNT Oil	Random	Bird season	0	22:19:00	0	0	0	0
2015-03-17	BNT Oil	Random	Bird season	0	19:15:00	0	0	0	0
2015-04-02	BNT Oil	Random	Off season	0	19:40:00	0	0	0	0
2015-12-03	BNT Oil	Random	Bird season	0	21:39:00	0	0	0	0
2015-12-05	BNT Oil	Random	Bird season	0	19:35:00	0	0	0	0
2015-12-07	BNT Oil	Random	Bird season	0	19:38:00	0	0	0	0
2015-12-10	BNT Oil	Random	Bird season	0	19:48:00	0	0	0	0
2015-12-11	BNT Oil	Random	Bird season	0	19:47:00	0	0	0	0
2015-12-13	BNT Oil	Random	Bird season	0	21:35:00	0	0	0	0
2015-12-18	BNT Oil	Random	Bird season	0	20:45:00	0	0	0	0
2015-12-20	BNT Oil	Random	Bird season	0	19:34:00	0	0	0	0
2015-12-21	BNT Oil	Random	Bird season	0	19:45:00	0	0	0	0
2015-12-22	BNT Oil	Random	Bird season	0	20:45:00	0	0	0	0
2015-12-23	BNT Oil	Random	Bird season	0	20:20:00	0	0	0	0
2015-12-30	BNT Oil	Random	Bird season	0	19:45:00	0	0	0	0
2016-01-02	BNT Oil	Random	Bird season	0	19:35:00	0	0	0	0
2016-01-03	BNT Oil	Random	Bird season	0	19:20:00	0	0	0	0
2016-01-04	BNT Oil	Random	Bird season	0	19:25:00	0	0	0	0
2016-01-08	BNT Oil	Random	Bird season	0	21:30:00	0	0	0	0
2016-01-10	BNT Oil	Random	Bird season	0	21:49:00	0	0	0	0
2016-01-11	BNT Oil	Random	Bird season	0	21:20:00	0	0	0	0
2016-01-14	BNT Oil	Random	Bird season	0	21:00:00	0	0	0	0
2016-01-18	BNT Oil	Random	Bird season	0	19:28:00	0	0	0	0
2016-01-20	BNT Oil	Random	Bird season	0	19:35:00	0	0	0	0
2016-01-24	BNT Oil	Random	Bird season	0	19:30:00	0	0	0	0
2016-01-29	BNT Oil	Random	Bird season	0	19:45:00	0	0	0	0
2016-01-31	BNT Oil	Random	Bird season	0	19:24:00	0	0	0	0
2016-02-05	BNT Oil	Random	Bird season	0	21:08:00	0	0	0	0
2016-02-09	BNT Oil	Random	Bird season	0	19:32:00	0	0	0	0
2016-02-18	BNT Oil	Random	Bird season	0	19:30:00	0	0	0	0
2016-03-17	BNT Oil	Random	Bird season	0	19:32:00	0	0	0	0
2013-11-20	BNT Mud	Colony	Bird season	620	22:00:00	0	0	1	11
2013-11-21	BNT Mud	Colony	Bird season	620	20:30:00	1	0	0	5
2013-11-22	BNT Mud	Colony	Bird season	620	23:03:00	0	0	1	9
2013-11-24	BNT Mud	Colony	Bird season	620	21:10:00	0	0	2	3
2013-11-26	BNT Mud	Colony	Bird season	620	21:29:00	0	0	1	5
2013-11-28	BNT Mud	Colony	Bird season	620	20:35:00	0	0	1	3
2013-12-02	BNT Mud	Colony	Bird season	620	20:24:00	0	0	5	4
2013-12-04	BNT Mud	Colony	Bird season	620	22:00:00	0	0	3	21
2013-12-07	BNT Mud	Colony	Bird season	620	20:40:00	0	0	4	7
2013-12-09	BNT Mud	Colony	Bird season	620	19:50:00	0	0	3	4
2013-12-12	BNT Mud	Colony	Bird season	620	20:15:00	0	0	4	2
2013-12-15	BNT Mud	Colony	Bird season	620	21:38:00	0	0	1	7
2013-12-17	BNT Mud	Colony	Bird season	620	20:30:00	0	2	4	0
2013-12-18	BNT Mud	Colony	Bird season	620	21:00:00	0	0	1	4
2013-12-21	BNT Mud	Colony	Bird season	620	20:30:00	0	0	1	2
2013-12-23	BNT Mud	Colony	Bird season	620	22:25:00	0	0	3	12
2013-12-24	BNT Mud	Colony	Bird season	620	21:10:00	0	0	5	2
2013-12-27	BNT Mud	Colony	Bird season	620	21:15:00	0	0	2	7
2014-01-02	BNT Mud	Colony	Bird season	620	20:54:00	0	0	4	8
2014-01-05	BNT Mud	Colony	Bird season	620	21:00:00	0	0	2	0
2014-01-06	BNT Mud	Colony	Bird season	620	20:50:00	0	0	0	3
2014-01-07	BNT Mud	Colony	Bird season	620	20:57:00	0	3	1	6
2014-01-08	BNT Mud	Colony	Bird season	620	21:18:00	0	0	1	6
2014-01-09	BNT Mud	Colony	Bird season	620	20:45:00	0	3	4	3
2014-01-12	BNT Mud	Colony	Bird season	620	20:29:00	0	0	6	3
2014-01-13	BNT Mud	Colony	Bird season	620	20:20:00	0	0	1	4
2014-01-14	BNT Mud	Colony	Bird season	620	21:20:00	0	0	4	1
2014-01-15	BNT Mud	Colony	Bird season	620	21:27:00	0	0	2	21
2014-01-16	BNT Mud	Colony	Bird season	620	21:40:00	0	0	1	28
2014-01-20	BNT Mud	Colony	Bird season	620	21:35:00	0	0	1	30
2014-01-21	BNT Mud	Colony	Bird season	620	20:45:00	0	0	2	2
2014-01-23	BNT Mud	Colony	Bird season	620	20:55:00	0	0	3	4
2014-01-24	BNT Mud	Colony	Bird season	620	21:30:00	0	0	0	2
2014-01-26	BNT Mud	Colony	Bird season	620	20:30:00	0	0	2	19
2014-01-27	BNT Mud	Colony	Bird season	620	19:45:00	0	3	6	22
2014-01-28	BNT Mud	Colony	Bird season	620	21:25:00	0	2	1	4
2014-01-30	BNT Mud	Colony	Bird season	620	21:20:00	0	0	2	16
2014-02-03	BNT Mud	Colony	Bird season	620	21:30:00	0	3	3	6
2014-02-04	BNT Mud	Colony	Bird season	620	19:25:00	0	3	3	16
2014-02-06	BNT Mud	Colony	Bird season	620	20:45:00	0	0	5	15
2014-02-07	BNT Mud	Colony	Bird season	620	21:38:00	0	0	3	11
2014-02-09	BNT Mud	Colony	Bird season	620	19:55:00	0	0	3	14
2014-02-11	BNT Mud	Colony	Bird season	620	22:04:00	0	0	1	22
2014-02-14	BNT Mud	Colony	Bird season	620	20:40:00	0	0	4	2
2014-02-15	BNT Mud	Colony	Bird season	620	21:15:00	0	3	3	12
2014-02-18	BNT Mud	Colony	Bird season	620	21:20:00	0	3	3	1
2014-02-20	BNT Mud	Colony	Bird season	620	21:00:00	0	3	3	2
2014-02-21	BNT Mud	Colony	Bird season	620	20:48:00	0	3	1	12
2014-02-23	BNT Mud	Colony	Bird season	620	21:01:00	0	3	4	0
2014-02-25	BNT Mud	Colony	Bird season	620	20:51:00	0	3	2	12
2014-02-27	BNT Mud	Colony	Bird season	620	21:05:00	0	0	0	2
2014-02-28	BNT Mud	Colony	Bird season	620	20:01:00	0	3	4	9
2014-03-03	BNT Mud	Colony	Bird season	620	20:07:00	0	3	1	8
2014-03-04	BNT Mud	Colony	Bird season	620	20:30:00	0	0	3	2
2014-03-05	BNT Mud	Colony	Bird season	620	20:17:00	0	0	2	1
2014-03-07	BNT Mud	Colony	Bird season	620	21:00:00	1	3	3	0
2014-03-09	BNT Mud	Colony	Bird season	620	21:00:00	0	0	2	1
2014-03-11	BNT Mud	Colony	Bird season	620	20:15:00	0	0	6	2
2014-03-13	BNT Mud	Colony	Bird season	620	20:25:00	0	3	1	10
2014-03-16	BNT Mud	Colony	Bird season	620	21:12:00	0	3	1	1
2014-03-18	BNT Mud	Colony	Bird season	620	20:32:00	0	0	0	1
2014-03-20	BNT Mud	Colony	Bird season	620	19:56:00	0	0	2	12
2014-04-11	BNT Mud	Colony	Off season	620	20:32:00	0	3	1	3
2014-04-13	BNT Mud	Colony	Off season	620	20:12:00	0	3	0	14
2014-05-01	BNT Mud	Colony	Off season	620	18:50:00	0	0	0	1
2014-05-04	BNT Mud	Colony	Off season	620	20:30:00	0	0	0	0
2014-05-18	BNT Mud	Colony	Off season	620	20:15:00	0	0	0	1
2014-05-20	BNT Mud	Colony	Off season	620	20:08:00	0	0	0	0
2014-05-22	BNT Mud	Colony	Off season	620	20:27:00	0	0	0	0
2014-06-20	BNT Mud	Colony	Off season	620	20:15:00	0	0	0	0
2014-06-22	BNT Mud	Colony	Off season	620	21:00:00	0	0	0	0
2014-08-07	BNT Mud	Colony	Off season	620	20:04:00	0	2	0	0
2014-08-19	BNT Mud	Colony	Off season	620	20:30:00	0	0	0	0
2014-08-23	BNT Mud	Colony	Off season	620	20:33:00	0	0	0	0
2014-08-23	BNT Mud	Colony	Off season	620	21:06:00	0	0	0	0
2014-08-30	BNT Mud	Colony	Off season	620	20:12:00	0	0	0	0
2014-09-02	BNT Mud	Colony	Off season	620	20:10:00	0	0	0	1
2014-09-05	BNT Mud	Colony	Off season	620	20:25:00	0	0	0	0
2014-09-12	BNT Mud	Colony	Off season	620	19:46:00	0	0	0	1
2014-10-22	BNT Mud	Colony	Off season	620	20:00:00	1	0	0	0
2014-10-24	BNT Mud	Colony	Off season	620	20:12:00	1	0	0	0
2014-10-28	BNT Mud	Colony	Off season	620	20:18:00	1	0	0	5
2014-11-01	BNT Mud	Colony	Off season	620	20:26:00	1	0	0	2
2014-11-04	BNT Mud	Colony	Off season	620	20:37:00	0	0	0	2
2014-11-06	BNT Mud	Colony	Off season	620	20:00:00	0	0	0	0
2014-11-11	BNT Mud	Colony	Bird season	620	20:25:00	1	0	0	0
2014-11-17	BNT Mud	Colony	Bird season	620	20:30:00	0	0	0	1
2014-11-21	BNT Mud	Colony	Bird season	620	20:17:00	1	0	0	1
2014-12-04	BNT Mud	Colony	Bird season	620	20:20:00	0	0	2	5
2014-12-06	BNT Mud	Colony	Bird season	620	20:04:00	0	0	0	0
2014-12-07	BNT Mud	Colony	Bird season	620	20:21:00	0	0	0	0
2014-12-09	BNT Mud	Colony	Bird season	620	20:49:00	0	0	0	4
2014-12-10	BNT Mud	Colony	Bird season	620	20:48:00	0	0	2	5
2014-12-11	BNT Mud	Colony	Bird season	620	20:30:00	0	0	3	4
2014-12-13	BNT Mud	Colony	Bird season	620	21:50:00	0	0	2	12
2014-12-14	BNT Mud	Colony	Bird season	620	21:29:00	0	0	0	4
2014-12-15	BNT Mud	Colony	Bird season	620	20:12:00	0	0	5	10
2014-12-16	BNT Mud	Colony	Bird season	620	20:42:00	0	0	2	2
2014-12-17	BNT Mud	Colony	Bird season	620	20:15:00	0	0	3	35
2014-12-21	BNT Mud	Colony	Bird season	620	21:02:00	0	0	2	0
2014-12-23	BNT Mud	Colony	Bird season	620	21:06:00	0	0	1	7
2014-12-26	BNT Mud	Colony	Bird season	620	20:54:00	0	0	0	6
2014-12-28	BNT Mud	Colony	Bird season	620	20:01:00	0	0	2	2
2014-12-29	BNT Mud	Colony	Bird season	620	19:55:00	0	0	2	4
2015-01-01	BNT Mud	Colony	Bird season	620	20:20:00	0	0	2	12
2015-01-02	BNT Mud	Colony	Bird season	620	20:36:00	0	0	4	11
2015-01-03	BNT Mud	Colony	Bird season	620	19:49:00	0	0	3	12
2015-01-03	BNT Mud	Colony	Bird season	620	21:09:00	0	0	1	6
2015-01-05	BNT Mud	Colony	Bird season	620	19:54:00	0	0	2	15
2015-01-06	BNT Mud	Colony	Bird season	620	20:25:00	0	0	2	0
2015-01-07	BNT Mud	Colony	Bird season	620	21:00:00	0	0	4	20
2015-01-10	BNT Mud	Colony	Bird season	620	21:51:00	0	0	0	12
2015-01-12	BNT Mud	Colony	Bird season	620	20:53:00	0	0	1	12
2015-01-14	BNT Mud	Colony	Bird season	620	21:11:00	0	0	1	12
2015-01-15	BNT Mud	Colony	Bird season	620	22:44:00	0	0	2	18
2015-01-19	BNT Mud	Colony	Bird season	620	19:54:00	0	0	2	8
2015-01-20	BNT Mud	Colony	Bird season	620	20:31:00	0	0	2	12
2015-01-22	BNT Mud	Colony	Bird season	620	19:57:00	0	0	5	15
2015-01-23	BNT Mud	Colony	Bird season	620	20:07:00	0	0	1	10
2015-01-24	BNT Mud	Colony	Bird season	620	19:59:00	0	0	1	10
2015-01-27	BNT Mud	Colony	Bird season	620	19:51:00	0	0	2	11
2015-01-29	BNT Mud	Colony	Bird season	620	19:52:00	0	0	3	10
2015-02-01	BNT Mud	Colony	Bird season	620	20:09:00	0	0	5	15
2015-02-02	BNT Mud	Colony	Bird season	620	20:12:00	0	0	3	14
2015-02-05	BNT Mud	Colony	Bird season	620	19:51:00	0	0	3	8
2015-02-07	BNT Mud	Colony	Bird season	620	19:57:00	0	0	7	16
2015-02-10	BNT Mud	Colony	Bird season	620	19:57:00	0	0	5	12
2015-02-12	BNT Mud	Colony	Bird season	620	20:02:00	0	0	4	4
2015-02-13	BNT Mud	Colony	Bird season	620	20:35:00	0	0	2	5
2015-02-14	BNT Mud	Colony	Bird season	620	19:38:00	0	0	3	15
2015-02-17	BNT Mud	Colony	Bird season	620	19:55:00	0	0	4	7
2015-02-19	BNT Mud	Colony	Bird season	620	20:12:00	0	0	6	9
2015-02-20	BNT Mud	Colony	Bird season	620	21:00:00	0	0	2	7
2015-02-22	BNT Mud	Colony	Bird season	620	19:54:00	0	0	3	5
2015-02-24	BNT Mud	Colony	Bird season	620	19:56:00	0	0	0	4
2015-02-25	BNT Mud	Colony	Bird season	620	20:08:00	0	0	4	8
2015-02-26	BNT Mud	Colony	Bird season	620	20:52:00	0	0	1	9
2015-02-27	BNT Mud	Colony	Bird season	620	19:58:00	0	0	4	12
2015-03-03	BNT Mud	Colony	Bird season	620	20:18:00	0	0	2	10
2015-03-04	BNT Mud	Colony	Bird season	620	20:51:00	0	0	2	5
2015-03-05	BNT Mud	Colony	Bird season	620	20:36:00	0	0	1	1
2015-03-07	BNT Mud	Colony	Bird season	620	21:07:00	0	0	2	8
2015-03-08	BNT Mud	Colony	Bird season	620	20:01:00	0	0	3	3
2015-03-10	BNT Mud	Colony	Bird season	620	20:51:00	0	0	3	0
2015-03-11	BNT Mud	Colony	Bird season	620	23:50:00	0	0	1	1
2015-03-13	BNT Mud	Colony	Bird season	620	20:53:00	0	0	1	12
2015-03-16	BNT Mud	Colony	Bird season	620	21:12:00	0	0	0	3
2015-03-19	BNT Mud	Colony	Bird season	620	20:19:00	0	0	1	6
2015-03-23	BNT Mud	Colony	Bird season	620	19:47:00	0	0	0	3
2015-03-25	BNT Mud	Colony	Bird season	620	21:10:00	0	0	0	2
2015-03-26	BNT Mud	Colony	Bird season	620	20:30:00	0	0	0	3
2015-04-02	BNT Mud	Colony	Off season	620	20:35:00	0	0	0	1
2015-05-01	BNT Mud	Colony	Off season	620	20:29:00	0	0	0	0
2015-07-29	BNT Mud	Colony	Off season	620	19:05:00	0	0	0	0
2015-12-03	BNT Mud	Colony	Bird season	620	20:50:00	0	0	0	0
2015-12-04	BNT Mud	Colony	Bird season	620	20:55:00	0	0	1	0
2015-12-05	BNT Mud	Colony	Bird season	620	20:49:00	0	0	2	0
2015-12-08	BNT Mud	Colony	Bird season	620	20:57:00	0	0	0	0
2015-12-09	BNT Mud	Colony	Bird season	620	20:45:00	0	0	0	0
2015-12-13	BNT Mud	Colony	Bird season	620	21:08:00	0	0	0	0
2015-12-16	BNT Mud	Colony	Bird season	620	20:58:00	0	0	1	5
2015-12-19	BNT Mud	Colony	Bird season	620	20:50:00	0	0	2	2
2015-12-21	BNT Mud	Colony	Bird season	620	21:25:00	0	0	2	0
2015-12-23	BNT Mud	Colony	Bird season	620	19:13:00	0	0	0	15
2015-12-28	BNT Mud	Colony	Bird season	620	20:50:00	0	0	1	20
2015-12-29	BNT Mud	Colony	Bird season	620	22:04:00	0	0	0	10
2015-12-30	BNT Mud	Colony	Bird season	620	20:00:00	0	0	1	4
2016-01-03	BNT Mud	Colony	Bird season	620	20:30:00	0	0	0	8
2016-01-07	BNT Mud	Colony	Bird season	620	19:45:00	0	0	2	3
2016-01-08	BNT Mud	Colony	Bird season	620	20:49:00	0	0	1	1
2016-01-10	BNT Mud	Colony	Bird season	620	20:40:00	0	0	2	2
2016-01-11	BNT Mud	Colony	Bird season	620	21:50:00	0	0	1	1
2016-01-12	BNT Mud	Colony	Bird season	620	21:00:00	0	0	0	3
2016-01-18	BNT Mud	Colony	Bird season	620	20:37:00	0	0	0	1
2016-01-20	BNT Mud	Colony	Bird season	620	20:55:00	0	0	1	10
2016-01-25	BNT Mud	Colony	Bird season	620	20:48:00	0	0	1	12
2016-01-27	BNT Mud	Colony	Bird season	620	20:45:00	0	0	3	2
2016-01-28	BNT Mud	Colony	Bird season	620	21:00:00	0	0	2	0
2016-01-29	BNT Mud	Colony	Bird season	620	21:30:00	0	0	5	4
2016-01-31	BNT Mud	Colony	Bird season	620	20:47:00	0	0	1	0
2016-02-02	BNT Mud	Colony	Bird season	620	20:54:00	0	0	2	0
2016-02-09	BNT Mud	Colony	Bird season	620	21:02:00	0	0	3	5
2016-02-11	BNT Mud	Colony	Bird season	620	20:45:00	0	0	2	6
2016-02-12	BNT Mud	Colony	Bird season	620	20:12:00	0	0	2	3
2016-02-13	BNT Mud	Colony	Bird season	620	20:40:00	0	0	0	15
2016-02-20	BNT Mud	Colony	Bird season	620	19:57:00	0	0	1	12
2016-02-21	BNT Mud	Colony	Bird season	620	19:52:00	0	0	0	14
2016-03-04	BNT Mud	Colony	Bird season	620	20:42:00	0	0	2	21
2016-03-05	BNT Mud	Colony	Bird season	620	21:22:00	0	0	1	20
2016-03-07	BNT Mud	Colony	Bird season	620	21:57:00	0	0	0	10
2016-03-17	BNT Mud	Colony	Bird season	620	21:21:00	0	0	0	15
29/02/2015	BNT Mud	Colony	Bird season	620	19:58:00	0	0	1	0
2013-12-21	BNT Mud	Random	Bird season	0	20:30:00	0	0	0	0
2013-12-23	BNT Mud	Random	Bird season	0	22:25:00	0	0	0	0
2013-12-24	BNT Mud	Random	Bird season	0	21:10:00	0	0	0	0
2013-12-27	BNT Mud	Random	Bird season	0	21:15:00	0	0	0	0
2014-01-02	BNT Mud	Random	Bird season	0	20:54:00	0	0	0	0
2014-01-05	BNT Mud	Random	Bird season	0	21:00:00	0	0	0	0
2014-01-06	BNT Mud	Random	Bird season	0	20:50:00	0	0	1	0
2014-01-07	BNT Mud	Random	Bird season	0	20:57:00	0	0	0	0
2014-01-08	BNT Mud	Random	Bird season	0	21:18:00	0	0	0	0
2014-01-12	BNT Mud	Random	Bird season	0	20:29:00	0	0	0	0
2014-01-13	BNT Mud	Random	Bird season	0	20:20:00	0	0	0	0
2014-01-14	BNT Mud	Random	Bird season	0	21:20:00	0	0	0	0
2014-01-15	BNT Mud	Random	Bird season	0	21:27:00	0	0	0	0
2014-01-16	BNT Mud	Random	Bird season	0	21:40:00	0	0	0	0
2014-01-20	BNT Mud	Random	Bird season	0	21:35:00	0	0	0	0
2014-01-21	BNT Mud	Random	Bird season	0	20:45:00	0	0	0	0
2014-01-23	BNT Mud	Random	Bird season	0	20:55:00	0	0	0	0
2014-01-24	BNT Mud	Random	Bird season	0	21:30:00	0	0	0	0
2014-01-26	BNT Mud	Random	Bird season	0	20:30:00	0	0	0	0
2014-01-27	BNT Mud	Random	Bird season	0	19:45:00	0	0	0	0
2014-01-28	BNT Mud	Random	Bird season	0	21:25:00	0	0	0	0
2014-01-30	BNT Mud	Random	Bird season	0	21:20:00	0	0	0	0
2014-02-03	BNT Mud	Random	Bird season	0	21:30:00	0	0	0	0
2014-02-04	BNT Mud	Random	Bird season	0	19:25:00	0	0	0	0
2014-02-06	BNT Mud	Random	Bird season	0	20:45:00	0	0	0	0
2014-02-07	BNT Mud	Random	Bird season	0	21:38:00	0	0	0	0
2014-02-09	BNT Mud	Random	Bird season	0	19:55:00	0	0	0	0
2014-02-11	BNT Mud	Random	Bird season	0	22:04:00	0	0	0	0
2014-02-14	BNT Mud	Random	Bird season	0	20:40:00	0	0	0	0
2014-02-15	BNT Mud	Random	Bird season	0	21:15:00	0	0	0	0
2014-02-18	BNT Mud	Random	Bird season	0	21:20:00	0	0	0	0
2014-02-20	BNT Mud	Random	Bird season	0	21:00:00	0	0	0	0
2014-02-21	BNT Mud	Random	Bird season	0	20:48:00	0	0	0	0
2014-02-23	BNT Mud	Random	Bird season	0	21:01:00	0	0	0	0
2014-02-25	BNT Mud	Random	Bird season	0	20:51:00	0	0	0	0
2014-02-27	BNT Mud	Random	Bird season	0	21:05:00	0	0	0	0
2014-02-28	BNT Mud	Random	Bird season	0	20:01:00	0	0	0	0
2014-03-03	BNT Mud	Random	Bird season	0	20:07:00	0	0	0	0
2014-03-04	BNT Mud	Random	Bird season	0	20:30:00	0	0	0	0
2014-03-05	BNT Mud	Random	Bird season	0	20:17:00	0	0	0	0
2014-03-07	BNT Mud	Random	Bird season	0	21:00:00	0	0	0	0
2014-03-09	BNT Mud	Random	Bird season	0	21:00:00	0	0	0	0
2014-03-11	BNT Mud	Random	Bird season	0	20:15:00	0	0	0	0
2014-03-13	BNT Mud	Random	Bird season	0	20:25:00	0	0	0	0
2014-03-16	BNT Mud	Random	Bird season	0	21:12:00	0	0	0	0
2014-03-18	BNT Mud	Random	Bird season	0	20:32:00	0	0	0	0
2014-03-20	BNT Mud	Random	Bird season	0	19:56:00	0	0	0	0
2014-04-11	BNT Mud	Random	Off season	0	20:32:00	0	0	0	0
2014-04-13	BNT Mud	Random	Off season	0	20:12:00	0	0	0	0
2014-05-01	BNT Mud	Random	Off season	0	18:50:00	0	0	0	0
2014-05-04	BNT Mud	Random	Off season	0	20:30:00	0	0	0	0
2014-05-18	BNT Mud	Random	Off season	0	20:15:00	0	0	0	0
2014-05-20	BNT Mud	Random	Off season	0	20:08:00	0	0	0	0
2014-05-22	BNT Mud	Random	Off season	0	20:27:00	0	0	0	0
2014-06-20	BNT Mud	Random	Off season	0	20:15:00	0	0	0	0
2014-06-22	BNT Mud	Random	Off season	0	21:00:00	0	0	0	0
2014-08-07	BNT Mud	Random	Off season	0	20:04:00	0	0	0	0
2014-08-19	BNT Mud	Random	Off season	0	20:30:00	0	0	0	0
2014-08-23	BNT Mud	Random	Off season	0	20:33:00	0	0	0	0
2014-08-23	BNT Mud	Random	Off season	0	21:06:00	0	0	0	0
2014-08-30	BNT Mud	Random	Off season	0	20:12:00	0	0	0	0
2014-09-02	BNT Mud	Random	Off season	0	20:10:00	0	0	0	0
2014-09-05	BNT Mud	Random	Off season	0	20:25:00	0	0	0	0
2014-09-12	BNT Mud	Random	Off season	0	19:46:00	0	0	0	0
2014-10-22	BNT Mud	Random	Off season	0	20:00:00	0	0	0	0
2014-10-24	BNT Mud	Random	Off season	0	20:12:00	0	0	0	0
2014-10-28	BNT Mud	Random	Off season	0	20:18:00	0	0	0	0
2014-11-01	BNT Mud	Random	Off season	0	20:26:00	0	0	0	0
2014-11-04	BNT Mud	Random	Off season	0	20:37:00	0	0	1	0
2014-11-06	BNT Mud	Random	Off season	0	20:00:00	0	0	0	0
2014-11-11	BNT Mud	Random	Bird season	0	20:25:00	0	0	0	1
2014-11-17	BNT Mud	Random	Bird season	0	20:30:00	0	0	0	0
2014-11-21	BNT Mud	Random	Bird season	0	20:17:00	0	0	0	0
2014-12-04	BNT Mud	Random	Bird season	0	20:20:00	0	0	0	0
2014-12-06	BNT Mud	Random	Bird season	0	20:04:00	0	0	0	0
2014-12-07	BNT Mud	Random	Bird season	0	20:21:00	0	0	0	0
2014-12-09	BNT Mud	Random	Bird season	0	20:49:00	0	0	0	0
2014-12-10	BNT Mud	Random	Bird season	0	20:48:00	0	0	0	0
2014-12-11	BNT Mud	Random	Bird season	0	20:30:00	0	0	0	0
2014-12-13	BNT Mud	Random	Bird season	0	21:50:00	0	0	0	0
2014-12-14	BNT Mud	Random	Bird season	0	21:29:00	0	0	0	0
2014-12-15	BNT Mud	Random	Bird season	0	20:12:00	0	0	0	0
2014-12-16	BNT Mud	Random	Bird season	0	20:42:00	0	0	0	0
2014-12-17	BNT Mud	Random	Bird season	0	20:15:00	0	0	0	0
2014-12-21	BNT Mud	Random	Bird season	0	21:02:00	0	0	0	0
2014-12-23	BNT Mud	Random	Bird season	0	21:06:00	0	0	0	0
2014-12-26	BNT Mud	Random	Bird season	0	20:54:00	0	0	0	0
2014-12-28	BNT Mud	Random	Bird season	0	20:01:00	0	0	0	0
2014-12-29	BNT Mud	Random	Bird season	0	19:55:00	0	0	0	0
2015-01-01	BNT Mud	Random	Bird season	0	20:20:00	0	0	0	0
2015-01-02	BNT Mud	Random	Bird season	0	20:36:00	0	0	0	0
2015-01-03	BNT Mud	Random	Bird season	0	19:49:00	0	0	0	0
2015-01-03	BNT Mud	Random	Bird season	0	21:09:00	0	0	0	0
2015-01-05	BNT Mud	Random	Bird season	0	19:54:00	0	0	0	0
2015-01-06	BNT Mud	Random	Bird season	0	20:25:00	0	0	0	0
2015-01-07	BNT Mud	Random	Bird season	0	21:00:00	0	0	0	0
2015-01-10	BNT Mud	Random	Bird season	0	21:51:00	0	0	0	0
2015-01-12	BNT Mud	Random	Bird season	0	20:53:00	0	0	0	0
2015-01-14	BNT Mud	Random	Bird season	0	21:11:00	0	0	0	0
2015-01-15	BNT Mud	Random	Bird season	0	22:44:00	0	0	0	0
2015-01-19	BNT Mud	Random	Bird season	0	19:54:00	0	0	0	0
2015-01-20	BNT Mud	Random	Bird season	0	20:31:00	0	0	0	0
2015-01-22	BNT Mud	Random	Bird season	0	19:57:00	0	0	0	0
2015-01-23	BNT Mud	Random	Bird season	0	20:07:00	0	0	0	0
2015-01-24	BNT Mud	Random	Bird season	0	19:59:00	0	0	0	0
2015-01-27	BNT Mud	Random	Bird season	0	19:51:00	0	0	0	0
2015-01-29	BNT Mud	Random	Bird season	0	19:52:00	0	0	0	0
2015-02-01	BNT Mud	Random	Bird season	0	20:09:00	0	0	0	0
2015-02-02	BNT Mud	Random	Bird season	0	20:12:00	0	0	0	0
2015-02-05	BNT Mud	Random	Bird season	0	19:51:00	0	0	0	0
2015-02-07	BNT Mud	Random	Bird season	0	19:57:00	0	0	0	0
2015-02-10	BNT Mud	Random	Bird season	0	19:57:00	0	0	0	0
2015-02-12	BNT Mud	Random	Bird season	0	20:02:00	0	0	0	0
2015-02-13	BNT Mud	Random	Bird season	0	20:35:00	0	0	0	0
2015-02-14	BNT Mud	Random	Bird season	0	19:38:00	0	0	0	0
2015-02-17	BNT Mud	Random	Bird season	0	19:55:00	0	0	0	0
2015-02-19	BNT Mud	Random	Bird season	0	20:12:00	0	0	0	0
2015-02-20	BNT Mud	Random	Bird season	0	21:00:00	0	0	0	0
2015-02-22	BNT Mud	Random	Bird season	0	19:54:00	0	0	0	0
2015-02-24	BNT Mud	Random	Bird season	0	19:56:00	0	0	0	0
2015-02-25	BNT Mud	Random	Bird season	0	20:08:00	0	0	0	0
2015-02-26	BNT Mud	Random	Bird season	0	20:52:00	0	0	0	0
2015-02-27	BNT Mud	Random	Bird season	0	19:58:00	0	0	0	0
2015-03-03	BNT Mud	Random	Bird season	0	20:18:00	0	0	0	0
2015-03-04	BNT Mud	Random	Bird season	0	20:51:00	0	0	0	0
2015-03-05	BNT Mud	Random	Bird season	0	20:36:00	0	0	0	0
2015-03-07	BNT Mud	Random	Bird season	0	21:07:00	0	0	0	0
2015-03-08	BNT Mud	Random	Bird season	0	20:01:00	0	0	0	0
2015-03-10	BNT Mud	Random	Bird season	0	20:51:00	0	0	0	0
2015-03-11	BNT Mud	Random	Bird season	0	23:50:00	0	0	0	0
2015-03-13	BNT Mud	Random	Bird season	0	20:53:00	0	0	0	0
2015-03-16	BNT Mud	Random	Bird season	0	21:12:00	0	0	0	0
2015-03-19	BNT Mud	Random	Bird season	0	20:19:00	0	0	0	0
2015-03-23	BNT Mud	Random	Bird season	0	19:47:00	0	0	0	0
2015-03-25	BNT Mud	Random	Bird season	0	21:10:00	0	0	0	0
2015-03-26	BNT Mud	Random	Bird season	0	20:30:00	0	0	0	0
2015-04-02	BNT Mud	Random	Off season	0	20:35:00	0	0	0	0
2015-05-01	BNT Mud	Random	Off season	0	20:29:00	0	0	0	0
2015-07-29	BNT Mud	Random	Off season	0	19:05:00	0	0	0	0
2015-12-03	BNT Mud	Random	Bird season	0	20:50:00	0	0	0	0
2015-12-04	BNT Mud	Random	Bird season	0	20:55:00	0	0	0	0
2015-12-05	BNT Mud	Random	Bird season	0	20:49:00	0	0	0	0
2015-12-08	BNT Mud	Random	Bird season	0	20:57:00	0	0	0	0
2015-12-09	BNT Mud	Random	Bird season	0	20:45:00	0	0	0	0
2015-12-13	BNT Mud	Random	Bird season	0	21:08:00	0	0	0	0
2015-12-16	BNT Mud	Random	Bird season	0	20:58:00	0	0	0	0
2015-12-19	BNT Mud	Random	Bird season	0	20:50:00	0	0	0	0
2015-12-21	BNT Mud	Random	Bird season	0	21:25:00	0	0	0	0
2015-12-23	BNT Mud	Random	Bird season	0	19:13:00	0	0	0	0
2015-12-28	BNT Mud	Random	Bird season	0	20:50:00	0	0	0	0
2015-12-29	BNT Mud	Random	Bird season	0	22:04:00	0	0	0	0
2015-12-30	BNT Mud	Random	Bird season	0	20:00:00	0	0	0	0
2016-01-03	BNT Mud	Random	Bird season	0	20:30:00	0	0	0	0
2016-01-07	BNT Mud	Random	Bird season	0	19:45:00	0	0	0	0
2016-01-08	BNT Mud	Random	Bird season	0	20:49:00	0	0	0	0
2016-01-10	BNT Mud	Random	Bird season	0	20:40:00	0	0	0	0
2016-01-11	BNT Mud	Random	Bird season	0	21:50:00	0	0	0	0
2016-01-12	BNT Mud	Random	Bird season	0	21:00:00	0	0	0	0
2016-01-18	BNT Mud	Random	Bird season	0	20:37:00	0	0	0	0
2016-01-20	BNT Mud	Random	Bird season	0	20:55:00	0	0	0	0
2016-01-25	BNT Mud	Random	Bird season	0	20:48:00	0	0	0	0
2016-01-27	BNT Mud	Random	Bird season	0	20:45:00	0	0	0	0
2016-01-28	BNT Mud	Random	Bird season	0	21:00:00	0	0	0	0
2016-01-29	BNT Mud	Random	Bird season	0	21:30:00	0	0	0	0
2016-01-31	BNT Mud	Random	Bird season	0	20:47:00	0	0	0	0
2016-02-02	BNT Mud	Random	Bird season	0	20:54:00	0	0	0	0
2016-02-09	BNT Mud	Random	Bird season	0	21:02:00	0	0	0	0
2016-02-11	BNT Mud	Random	Bird season	0	20:45:00	0	0	0	0
2016-02-12	BNT Mud	Random	Bird season	0	20:12:00	0	0	0	0
2016-02-13	BNT Mud	Random	Bird season	0	20:40:00	0	0	0	0
2016-02-20	BNT Mud	Random	Bird season	0	19:57:00	0	0	0	0
2016-02-21	BNT Mud	Random	Bird season	0	19:52:00	0	0	0	0
2016-03-04	BNT Mud	Random	Bird season	0	20:42:00	0	0	0	0
2016-03-05	BNT Mud	Random	Bird season	0	21:22:00	0	0	0	0
2016-03-07	BNT Mud	Random	Bird season	0	21:57:00	0	0	0	0
2016-03-17	BNT Mud	Random	Bird season	0	21:21:00	0	0	0	0
29/02/2015	BNT Mud	Random	Bird season	0	19:58:00	0	0	0	0
2013-12-07	BNT Log	Colony	Bird season	310	20:02:00	0	0	4	7
2013-12-09	BNT Log	Colony	Bird season	310	20:15:00	0	0	1	3
2013-12-12	BNT Log	Colony	Bird season	310	20:40:00	0	0	1	3
2013-12-15	BNT Log	Colony	Bird season	310	20:30:00	0	0	5	3
2013-12-17	BNT Log	Colony	Bird season	310	20:49:00	0	0	0	2
2013-12-18	BNT Log	Colony	Bird season	310	20:30:00	0	0	0	6
2013-12-21	BNT Log	Colony	Bird season	310	20:50:00	0	0	0	4
2013-12-23	BNT Log	Colony	Bird season	310	22:55:00	0	0	2	0
2013-12-24	BNT Log	Colony	Bird season	310	21:40:00	0	0	1	31
2013-12-27	BNT Log	Colony	Bird season	310	20:50:00	0	0	0	9
2014-01-02	BNT Log	Colony	Bird season	310	20:35:00	0	0	1	9
2014-01-05	BNT Log	Colony	Bird season	310	20:25:00	0	0	2	12
2014-01-06	BNT Log	Colony	Bird season	310	20:30:00	0	0	1	9
2014-01-07	BNT Log	Colony	Bird season	310	20:32:00	0	0	0	8
2014-01-08	BNT Log	Colony	Bird season	310	20:48:00	0	0	2	8
2014-01-09	BNT Log	Colony	Bird season	310	20:10:00	0	0	2	3
2014-01-12	BNT Log	Colony	Bird season	310	20:02:00	0	0	1	3
2014-01-13	BNT Log	Colony	Bird season	310	19:58:00	0	0	1	7
2014-01-14	BNT Log	Colony	Bird season	310	21:48:00	0	1	1	15
2014-01-15	BNT Log	Colony	Bird season	310	22:08:00	0	0	0	8
2014-01-16	BNT Log	Colony	Bird season	310	22:20:00	0	0	0	6
2014-01-20	BNT Log	Colony	Bird season	310	22:15:00	0	0	1	26
2014-01-21	BNT Log	Colony	Bird season	310	20:20:00	0	0	2	2
2014-01-23	BNT Log	Colony	Bird season	310	20:35:00	0	0	2	2
2014-01-24	BNT Log	Colony	Bird season	310	22:10:00	0	0	1	18
2014-01-26	BNT Log	Colony	Bird season	310	21:13:00	0	0	0	8
2014-01-27	BNT Log	Colony	Bird season	310	20:45:00	0	0	1	5
2014-01-28	BNT Log	Colony	Bird season	310	21:00:00	0	0	2	6
2014-01-30	BNT Log	Colony	Bird season	310	21:46:00	0	0	2	12
2014-02-03	BNT Log	Colony	Bird season	310	21:10:00	0	0	0	4
2014-02-04	BNT Log	Colony	Bird season	310	20:08:00	0	0	2	3
2014-02-09	BNT Log	Colony	Bird season	310	20:34:00	1	0	0	5
2014-02-11	BNT Log	Colony	Bird season	310	21:50:00	0	0	1	3
2014-02-14	BNT Log	Colony	Bird season	310	20:18:00	1	0	3	5
2014-02-15	BNT Log	Colony	Bird season	310	20:47:00	0	0	1	5
2014-02-18	BNT Log	Colony	Bird season	310	20:55:00	0	0	0	3
2014-02-20	BNT Log	Colony	Bird season	310	20:40:00	0	0	0	4
2014-02-21	BNT Log	Colony	Bird season	310	21:32:00	0	0	1	12
2014-02-23	BNT Log	Colony	Bird season	310	20:42:00	0	0	0	3
2014-02-25	BNT Log	Colony	Bird season	310	21:45:00	0	0	0	4
2014-02-27	BNT Log	Colony	Bird season	310	20:48:00	0	0	0	4
2014-02-28	BNT Log	Colony	Bird season	310	20:48:00	0	0	0	5
2014-03-03	BNT Log	Colony	Bird season	310	20:49:00	0	0	2	2
2014-03-04	BNT Log	Colony	Bird season	310	20:47:00	0	0	0	9
2014-03-05	BNT Log	Colony	Bird season	310	21:00:00	0	0	1	6
2014-03-07	BNT Log	Colony	Bird season	310	20:43:00	0	0	0	4
2014-03-09	BNT Log	Colony	Bird season	310	20:35:00	0	0	0	0
2014-03-16	BNT Log	Colony	Bird season	310	20:50:00	0	0	1	3
2014-03-18	BNT Log	Colony	Bird season	310	21:18:00	0	0	0	8
2014-03-25	BNT Log	Colony	Bird season	310	19:57:00	0	0	0	0
2014-03-27	BNT Log	Colony	Bird season	310	21:02:00	0	0	0	0
2014-03-29	BNT Log	Colony	Bird season	310	19:51:00	0	0	0	6
2014-04-11	BNT Log	Colony	Off season	310	20:13:00	0	0	0	2
2014-04-14	BNT Log	Colony	Off season	310	20:27:00	0	0	0	0
2014-04-16	BNT Log	Colony	Off season	310	20:10:00	0	0	0	5
2014-04-17	BNT Log	Colony	Off season	310	20:25:00	0	0	0	0
2014-04-27	BNT Log	Colony	Off season	310	20:05:00	0	0	0	0
2014-04-29	BNT Log	Colony	Off season	310	20:04:00	0	0	0	0
2014-05-11	BNT Log	Colony	Off season	310	20:12:00	0	0	0	0
2014-05-16	BNT Log	Colony	Off season	310	19:40:00	0	0	0	0
2014-10-31	BNT Log	Colony	Off season	310	19:50:00	1	0	0	0
2014-11-01	BNT Log	Colony	Off season	310	19:38:00	0	0	0	1
2014-11-12	BNT Log	Colony	Bird season	310	22:40:00	0	0	0	0
2014-12-08	BNT Log	Colony	Bird season	310	20:33:00	0	0	0	0
2014-12-15	BNT Log	Colony	Bird season	310	21:10:00	0	0	0	3
2014-12-30	BNT Log	Colony	Bird season	310	20:19:00	0	0	0	0
2015-01-06	BNT Log	Colony	Bird season	310	20:15:00	0	0	0	7
2015-01-22	BNT Log	Colony	Bird season	310	21:10:00	0	0	0	7
2015-01-24	BNT Log	Colony	Bird season	310	20:51:00	0	0	0	6
2015-01-29	BNT Log	Colony	Bird season	310	20:50:00	0	0	0	15
2015-02-01	BNT Log	Colony	Bird season	310	20:59:00	0	0	0	14
2015-02-20	BNT Log	Colony	Bird season	310	21:59:00	0	0	0	7
2015-12-22	BNT Log	Colony	Bird season	310	18:40:00	0	0	0	4
2016-02-02	BNT Log	Colony	Bird season	310	20:40:00	0	0	0	0
2013-12-21	BNT Log	Random	Bird season	0	20:50:00	0	0	0	0
2013-12-23	BNT Log	Random	Bird season	0	22:55:00	0	0	0	0
2013-12-24	BNT Log	Random	Bird season	0	21:40:00	0	0	0	0
2013-12-27	BNT Log	Random	Bird season	0	20:50:00	0	0	0	0
2014-01-02	BNT Log	Random	Bird season	0	20:35:00	0	0	0	0
2014-01-05	BNT Log	Random	Bird season	0	20:25:00	0	0	0	0
2014-01-06	BNT Log	Random	Bird season	0	20:30:00	0	0	0	0
2014-01-12	BNT Log	Random	Bird season	0	20:02:00	0	0	0	0
2014-01-13	BNT Log	Random	Bird season	0	19:58:00	0	0	0	0
2014-01-14	BNT Log	Random	Bird season	0	21:48:00	0	0	0	0
2014-01-15	BNT Log	Random	Bird season	0	22:08:00	0	0	0	0
2014-01-16	BNT Log	Random	Bird season	0	22:20:00	0	0	0	0
2014-01-20	BNT Log	Random	Bird season	0	22:15:00	0	0	0	0
2014-01-21	BNT Log	Random	Bird season	0	20:20:00	0	0	0	0
2014-01-23	BNT Log	Random	Bird season	0	20:35:00	0	0	0	0
2014-01-24	BNT Log	Random	Bird season	0	22:10:00	0	0	0	0
2014-01-26	BNT Log	Random	Bird season	0	21:13:00	0	0	0	0
2014-01-27	BNT Log	Random	Bird season	0	20:45:00	0	0	0	0
2014-01-28	BNT Log	Random	Bird season	0	21:00:00	0	0	0	0
2014-01-30	BNT Log	Random	Bird season	0	21:46:00	0	0	0	0
2014-02-03	BNT Log	Random	Bird season	0	21:10:00	0	0	0	0
2014-02-04	BNT Log	Random	Bird season	0	20:08:00	0	0	0	0
2014-02-09	BNT Log	Random	Bird season	0	20:34:00	0	0	0	0
2014-02-11	BNT Log	Random	Bird season	0	21:50:00	0	0	0	0
2014-02-14	BNT Log	Random	Bird season	0	20:18:00	0	0	0	0
2014-02-15	BNT Log	Random	Bird season	0	20:47:00	0	0	0	0
2014-02-18	BNT Log	Random	Bird season	0	20:55:00	0	0	0	0
2014-02-20	BNT Log	Random	Bird season	0	20:40:00	0	0	0	0
2014-02-21	BNT Log	Random	Bird season	0	21:32:00	0	0	0	0
2014-02-23	BNT Log	Random	Bird season	0	20:42:00	0	0	0	0
2014-02-25	BNT Log	Random	Bird season	0	21:45:00	0	0	0	0
2014-02-27	BNT Log	Random	Bird season	0	20:48:00	0	0	0	0
2014-02-28	BNT Log	Random	Bird season	0	20:48:00	0	0	0	0
2014-03-03	BNT Log	Random	Bird season	0	20:49:00	0	0	0	0
2014-03-04	BNT Log	Random	Bird season	0	20:47:00	0	0	0	0
2014-03-05	BNT Log	Random	Bird season	0	21:00:00	0	0	0	0
2014-03-07	BNT Log	Random	Bird season	0	20:43:00	0	0	0	0
2014-03-09	BNT Log	Random	Bird season	0	20:35:00	0	0	0	0
2014-03-16	BNT Log	Random	Bird season	0	20:50:00	0	0	0	0
2014-03-18	BNT Log	Random	Bird season	0	21:18:00	0	0	0	0
2014-03-25	BNT Log	Random	Bird season	0	19:57:00	0	0	0	0
2014-03-27	BNT Log	Random	Bird season	0	21:02:00	0	0	0	0
2014-03-29	BNT Log	Random	Bird season	0	19:51:00	0	0	0	0
2014-04-11	BNT Log	Random	Off season	0	20:13:00	0	0	0	0
2014-04-14	BNT Log	Random	Off season	0	20:27:00	0	0	0	0
2014-04-16	BNT Log	Random	Off season	0	20:10:00	0	0	0	0
2014-04-17	BNT Log	Random	Off season	0	20:25:00	0	0	0	0
2014-04-27	BNT Log	Random	Off season	0	20:05:00	0	0	0	0
2014-04-29	BNT Log	Random	Off season	0	20:04:00	0	0	0	0
2014-05-11	BNT Log	Random	Off season	0	20:12:00	0	0	0	0
2014-05-16	BNT Log	Random	Off season	0	19:40:00	0	0	0	0
2014-10-31	BNT Log	Random	Off season	0	19:50:00	0	0	0	0
2014-11-01	BNT Log	Random	Off season	0	19:38:00	0	0	1	0
2014-11-12	BNT Log	Random	Bird season	0	22:40:00	0	0	0	0
2014-12-08	BNT Log	Random	Bird season	0	20:33:00	0	0	0	0
2014-12-15	BNT Log	Random	Bird season	0	21:10:00	0	0	0	0
2014-12-30	BNT Log	Random	Bird season	0	20:19:00	0	0	0	0
2015-01-06	BNT Log	Random	Bird season	0	20:15:00	0	0	0	0
2015-01-22	BNT Log	Random	Bird season	0	21:10:00	0	0	0	0
2015-01-24	BNT Log	Random	Bird season	0	20:51:00	0	0	0	0
2015-01-29	BNT Log	Random	Bird season	0	20:50:00	0	0	0	0
2015-02-01	BNT Log	Random	Bird season	0	20:59:00	0	0	0	0
2015-02-20	BNT Log	Random	Bird season	0	21:59:00	0	0	0	0
2015-12-22	BNT Log	Random	Bird season	0	18:40:00	0	0	0	0
2016-02-02	BNT Log	Random	Bird season	0	20:40:00	0	0	0	0
2013-09-20	BNT Lockerbie	Colony	Off season	546	20:58:00	0	0	0	0
2013-09-26	BNT Lockerbie	Colony	Off season	546	20:30:00	0	0	0	0
2013-09-28	BNT Lockerbie	Colony	Off season	546	21:07:00	0	0	0	0
2013-09-29	BNT Lockerbie	Colony	Off season	546	20:50:00	0	0	0	0
2013-10-01	BNT Lockerbie	Colony	Off season	546	21:40:00	0	0	0	0
2013-10-03	BNT Lockerbie	Colony	Off season	546	21:50:00	0	0	0	0
2013-10-06	BNT Lockerbie	Colony	Off season	546	21:00:00	0	0	0	0
2013-10-08	BNT Lockerbie	Colony	Off season	546	20:55:00	0	0	2	0
2013-10-10	BNT Lockerbie	Colony	Off season	546	21:10:00	0	0	0	0
2013-11-15	BNT Lockerbie	Colony	Bird season	546	21:00:00	0	0	2	0
2013-11-16	BNT Lockerbie	Colony	Bird season	546	20:50:00	0	0	0	3
2013-11-17	BNT Lockerbie	Colony	Bird season	546	21:00:00	0	0	0	0
2013-11-19	BNT Lockerbie	Colony	Bird season	546	22:05:00	0	0	0	5
2013-11-20	BNT Lockerbie	Colony	Bird season	546	23:45:00	0	0		15
2013-11-21	BNT Lockerbie	Colony	Bird season	546	21:25:00	0	0	0	7
2013-11-24	BNT Lockerbie	Colony	Bird season	546	22:00:00	0	0	1	6
2013-11-25	BNT Lockerbie	Colony	Bird season	546	22:25:00	0	0	1	1
2013-11-26	BNT Lockerbie	Colony	Bird season	546	22:29:00	0	0	1	3
2013-11-27	BNT Lockerbie	Colony	Bird season	546	21:10:00	0	0	0	2
2013-11-28	BNT Lockerbie	Colony	Bird season	546	21:40:00	0	0	3	2
2013-11-29	BNT Lockerbie	Colony	Bird season	546	20:50:00	0	0	2	1
2013-12-02	BNT Lockerbie	Colony	Bird season	546	20:00:00	0	0	1	5
2013-12-04	BNT Lockerbie	Colony	Bird season	546	21:20:00	0	0	2	6
2013-12-07	BNT Lockerbie	Colony	Bird season	546	21:20:00	0	0	7
2013-12-09	BNT Lockerbie	Colony	Bird season	546	21:05:00	0	0	3	2
2013-12-12	BNT Lockerbie	Colony	Bird season	546	21:30:00	0	0	4	2
2013-12-15	BNT Lockerbie	Colony	Bird season	546	22:05:00	0	0	4	4
2013-12-17	BNT Lockerbie	Colony	Bird season	546	21:30:00	0	0	2	5
2013-12-20	BNT Lockerbie	Colony	Bird season	546	21:00:00	0	0	3	4
2013-12-21	BNT Lockerbie	Colony	Bird season	546	19:45:00	0	0	3	12
2013-12-23	BNT Lockerbie	Colony	Bird season	546	21:30:00	0	0	2	2
2014-01-02	BNT Lockerbie	Colony	Bird season	546	21:32:00	0	0	3	6
2014-01-05	BNT Lockerbie	Colony	Bird season	546	21:40:00	0	0	2	7
2014-01-06	BNT Lockerbie	Colony	Bird season	546	21:40:00	0	0	2	8
2014-01-07	BNT Lockerbie	Colony	Bird season	546	20:30:00	1	0	2	6
2014-01-08	BNT Lockerbie	Colony	Bird season	546	20:40:00	0	0	2	6
2014-01-09	BNT Lockerbie	Colony	Bird season	546	21:25:00	0	0	2	7
2014-01-12	BNT Lockerbie	Colony	Bird season	546	21:00:00	0	0	3	1
2014-01-13	BNT Lockerbie	Colony	Bird season	546	20:50:00	0	0	5	6
2014-01-14	BNT Lockerbie	Colony	Bird season	546	20:10:00	0	0	3	6
2014-01-15	BNT Lockerbie	Colony	Bird season	546	20:50:00	0	0	4	7
2014-01-16	BNT Lockerbie	Colony	Bird season	546	20:50:00	0	0	2	1
2014-01-20	BNT Lockerbie	Colony	Bird season	546	21:09:00	0	0	2	5
2014-01-21	BNT Lockerbie	Colony	Bird season	546	21:13:00	0	0	0	3
2014-01-23	BNT Lockerbie	Colony	Bird season	546	21:45:00	0	0	2	8
2014-01-24	BNT Lockerbie	Colony	Bird season	546	20:50:00	0	0	7	0
2014-01-26	BNT Lockerbie	Colony	Bird season	546	19:50:00	0	0	3	4
2014-01-27	BNT Lockerbie	Colony	Bird season	546	21:10:00	0	0	0	5
2014-01-28	BNT Lockerbie	Colony	Bird season	546	20:00:00	0	0	3	15
2014-01-30	BNT Lockerbie	Colony	Bird season	546	20:48:00	0	0	1	5
2014-02-03	BNT Lockerbie	Colony	Bird season	546	20:10:00	0	0	3	19
2014-02-04	BNT Lockerbie	Colony	Bird season	546	20:30:00	0	0	0	6
2014-02-09	BNT Lockerbie	Colony	Bird season	546	21:00:00	0	0	2	5
2014-02-11	BNT Lockerbie	Colony	Bird season	546	20:37:00	0	0	1	12
2014-02-14	BNT Lockerbie	Colony	Bird season	546	21:13:00	0	0	0	1
2014-02-20	BNT Lockerbie	Colony	Bird season	546	21:40:00	0	0	0	1
2014-02-21	BNT Lockerbie	Colony	Bird season	546	20:16:00	0	0	0	2
2014-02-23	BNT Lockerbie	Colony	Bird season	546	21:34:00	0	0	0	0
2014-02-25	BNT Lockerbie	Colony	Bird season	546	20:15:00	0	0	0	3
2014-03-03	BNT Lockerbie	Colony	Bird season	546	21:30:00	0	0	1	0
2014-03-04	BNT Lockerbie	Colony	Bird season	546	19:00:00	0	0	1	3
2014-03-07	BNT Lockerbie	Colony	Bird season	546	22:01:00	1	0	1	2
2014-03-09	BNT Lockerbie	Colony	Bird season	546	21:40:00	0	0	0	0
2014-03-16	BNT Lockerbie	Colony	Bird season	546	20:00:00	0	0	1	1
2014-03-27	BNT Lockerbie	Colony	Bird season	546	21:30:00	0	0	0	4
2014-10-25	BNT Lockerbie	Colony	Off season	546	20:40:00	0	0	0	0
2014-11-20	BNT Lockerbie	Colony	Bird season	546	21:00:00	1	0	0	1
2014-12-11	BNT Lockerbie	Colony	Bird season	546	19:45:00	0	0	6	3
2014-12-13	BNT Lockerbie	Colony	Bird season	546	20:30:00	0	0	3	2
2014-12-14	BNT Lockerbie	Colony	Bird season	546	20:15:00	0	0	3	5
2014-12-15	BNT Lockerbie	Colony	Bird season	546	21:49:00	0	0	1	5
2014-12-23	BNT Lockerbie	Colony	Bird season	546	19:47:00	0	0	0	5
2015-01-01	BNT Lockerbie	Colony	Bird season	546	19:58:00	0	0	3	8
2015-01-02	BNT Lockerbie	Colony	Bird season	546	20:05:00	0	0	2	8
2015-01-05	BNT Lockerbie	Colony	Bird season	546	21:10:00	0	0	1	29
2015-01-06	BNT Lockerbie	Colony	Bird season	546	21:00:00	0	0	0	21
2015-01-14	BNT Lockerbie	Colony	Bird season	546	19:40:00	0	0	1	20
2013-09-20	BNT Lockerbie	Random	Off season	0	20:58:00	0	0	0	0
2013-09-26	BNT Lockerbie	Random	Off season	0	20:30:00	0	0	0	0
2013-09-28	BNT Lockerbie	Random	Off season	0	21:07:00	0	0	0	0
2013-09-29	BNT Lockerbie	Random	Off season	0	20:50:00	0	0	0	0
2013-10-01	BNT Lockerbie	Random	Off season	0	21:40:00	0	0	0	0
2013-10-03	BNT Lockerbie	Random	Off season	0	21:50:00	0	0	0	0
2013-10-06	BNT Lockerbie	Random	Off season	0	21:00:00	0	0	0	0
2013-10-08	BNT Lockerbie	Random	Off season	0	20:55:00	0	0	0	0
2013-10-10	BNT Lockerbie	Random	Off season	0	21:10:00	0	0	0	0
2013-11-15	BNT Lockerbie	Random	Bird season	0	21:00:00	0	0	0	0
2013-11-16	BNT Lockerbie	Random	Bird season	0	20:50:00	0	0	0	0
2013-11-17	BNT Lockerbie	Random	Bird season	0	21:00:00	0	0	0	0
2013-11-19	BNT Lockerbie	Random	Bird season	0	22:05:00	0	0	0	0
2013-12-20	BNT Lockerbie	Random	Bird season	0	21:00:00	0	0	0	0
2013-12-21	BNT Lockerbie	Random	Bird season	0	19:45:00	0	0	0	0
2013-12-23	BNT Lockerbie	Random	Bird season	0	21:30:00	0	0	0	0
2014-01-02	BNT Lockerbie	Random	Bird season	0	21:32:00	0	0	0	0
2014-01-05	BNT Lockerbie	Random	Bird season	0	21:40:00	0	0	0	0
2014-01-06	BNT Lockerbie	Random	Bird season	0	21:40:00	0	0	0	0
2014-01-07	BNT Lockerbie	Random	Bird season	0	20:30:00	0	0	0	0
2014-01-08	BNT Lockerbie	Random	Bird season	0	20:40:00	0	0	0	0
2014-01-12	BNT Lockerbie	Random	Bird season	0	21:00:00	0	0	0	0
2014-01-13	BNT Lockerbie	Random	Bird season	0	20:50:00	0	0	0	0
2014-01-14	BNT Lockerbie	Random	Bird season	0	20:10:00	0	0	0	0
2014-01-15	BNT Lockerbie	Random	Bird season	0	20:50:00	0	0	0	0
2014-01-16	BNT Lockerbie	Random	Bird season	0	20:50:00	0	0	0	0
2014-01-20	BNT Lockerbie	Random	Bird season	0	21:09:00	0	0	0	0
2014-01-21	BNT Lockerbie	Random	Bird season	0	21:13:00	0	0	0	0
2014-01-23	BNT Lockerbie	Random	Bird season	0	21:45:00	0	0	0	0
2014-01-24	BNT Lockerbie	Random	Bird season	0	20:50:00	0	0	0	0
2014-01-26	BNT Lockerbie	Random	Bird season	0	19:50:00	0	0	0	0
2014-01-27	BNT Lockerbie	Random	Bird season	0	21:10:00	0	0	0	0
2014-01-28	BNT Lockerbie	Random	Bird season	0	20:00:00	0	0	0	0
2014-01-30	BNT Lockerbie	Random	Bird season	0	20:48:00	0	0	0	0
2014-02-03	BNT Lockerbie	Random	Bird season	0	20:10:00	0	0	0	0
2014-02-04	BNT Lockerbie	Random	Bird season	0	20:30:00	0	0	0	0
2014-02-09	BNT Lockerbie	Random	Bird season	0	21:00:00	0	0	0	0
2014-02-11	BNT Lockerbie	Random	Bird season	0	20:37:00	0	0	0	0
2014-02-14	BNT Lockerbie	Random	Bird season	0	21:13:00	0	0	0	0
2014-02-20	BNT Lockerbie	Random	Bird season	0	21:40:00	0	0	0	0
2014-02-21	BNT Lockerbie	Random	Bird season	0	20:16:00	0	0	0	0
2014-02-23	BNT Lockerbie	Random	Bird season	0	21:34:00	0	0	0	0
2014-02-25	BNT Lockerbie	Random	Bird season	0	20:15:00	0	0	0	0
2014-03-03	BNT Lockerbie	Random	Bird season	0	21:30:00	0	0	0	0
2014-03-04	BNT Lockerbie	Random	Bird season	0	19:00:00	0	0	0	0
2014-03-07	BNT Lockerbie	Random	Bird season	0	22:01:00	0	0	0	0
2014-03-09	BNT Lockerbie	Random	Bird season	0	21:40:00	0	0	0	0
2014-03-16	BNT Lockerbie	Random	Bird season	0	20:00:00	0	0	0	0
2014-03-27	BNT Lockerbie	Random	Bird season	0	21:30:00	0	0	0	0
2014-10-25	BNT Lockerbie	Random	Off season	0	20:40:00	0	0	0	0
2014-11-20	BNT Lockerbie	Random	Bird season	0	21:00:00	0	0	0	0
2014-12-11	BNT Lockerbie	Random	Bird season	0	19:45:00	0	0	0	0
2014-12-13	BNT Lockerbie	Random	Bird season	0	20:30:00	0	0	0	0
2014-12-14	BNT Lockerbie	Random	Bird season	0	20:15:00	0	0	0	0
2014-12-15	BNT Lockerbie	Random	Bird season	0	21:49:00	0	0	0	0
2014-12-23	BNT Lockerbie	Random	Bird season	0	19:47:00	0	0	0	0
2015-01-01	BNT Lockerbie	Random	Bird season	0	19:58:00	0	0	0	0
2015-01-02	BNT Lockerbie	Random	Bird season	0	20:05:00	0	0	0	0
2015-01-05	BNT Lockerbie	Random	Bird season	0	21:10:00	0	0	0	0
2015-01-06	BNT Lockerbie	Random	Bird season	0	21:00:00	0	0	0	0
2015-01-14	BNT Lockerbie	Random	Bird season	0	19:40:00	0	0	0	0
2013-10-01	BNT Ent	Colony	Off season	815	20:50:00	0	0	0	0
2013-10-03	BNT Ent	Colony	Off season	815	20:50:00	0	0	0	0
2013-10-07	BNT Ent	Colony	Off season	815	20:33:00	1	0	0	0
2013-11-20	BNT Ent	Colony	Bird season	815	22:30:00	0	0	1	11
2013-11-21	BNT Ent	Colony	Bird season	815	22:40:00	0	0	3	6
2013-11-22	BNT Ent	Colony	Bird season	815	00:00:00	0	0	0	11
2013-11-26	BNT Ent	Colony	Bird season	815	20:30:00	0	0	1	3
2013-11-28	BNT Ent	Colony	Bird season	815	20:10:00	0	0	2	4
2013-12-02	BNT Ent	Colony	Bird season	815	20:30:00	0	0	3	1
2013-12-03	BNT Ent	Colony	Bird season	815	20:00:00	1	0	6	8
2013-12-05	BNT Ent	Colony	Bird season	815	20:40:00	0	0	2	9
2013-12-08	BNT Ent	Colony	Bird season	815	20:30:00	0	0	0	5
2013-12-15	BNT Ent	Colony	Bird season	815	19:30:00	0	0	2	10
2013-12-20	BNT Ent	Colony	Bird season	815	20:00:00	0	5	1	4
2014-01-07	BNT Ent	Colony	Bird season	815	20:00:00	1	0	0	4
2014-01-08	BNT Ent	Colony	Bird season	815	20:00:00	0	3	1	4
2014-12-11	BNT Ent	Colony	Bird season	815	22:01:00	0	0	0	0
2013-10-01	BNT Ent	Random	Off season	0	20:50:00	0	0	0	0
2013-10-03	BNT Ent	Random	Off season	0	20:50:00	0	0	0	0
[truncated: 526 more rows]
